# Supplementary material for: 4,6,7,9,10,12,13,15-Octa­hydro-2H-1,3-dithiolo[4,5-i][1,4,7,12]dioxadithia­cyclo­tetra­decine-2-thione
Source: Acta Crystallogr Sect E Struct Rep Online. 2009 Jul 31;65(Pt 8):o2042. doi: 10.1107/S1600536809029468 (PMC2977179; doi:10.1107/S1600536809029468)
Supplement: Supplementary file 2 [file e-65-o2042-Isup2.hkl]

# 
# h,k,l, Fc-squared, Fo-squared, sigma(Fo-squared) and status flag 
# 
data_I
_shelx_title ' ybdx09-3 in P2(1)' 
_shelx_refln_list_code          4 
_shelx_F_calc_maximum      104.16 
_exptl_crystal_F_000       356.00 
_reflns_d_resolution_high  0.7701 
 
loop_ 
 _symmetry_equiv_pos_as_xyz 
 'x, y, z' 
 '-x, y+1/2, -z' 
 
_cell_length_a     8.9201 
_cell_length_b     8.5317 
_cell_length_c    10.1283 
_cell_angle_alpha  90.000 
_cell_angle_beta   97.005 
_cell_angle_gamma  90.000 
 
_shelx_F_squared_multiplier     1.000 
 
loop_ 
 _refln_index_h 
 _refln_index_k 
 _refln_index_l 
 _refln_F_squared_calc 
 _refln_F_squared_meas 
 _refln_F_squared_sigma 
 _refln_observed_status 
   1 -11   0        0.59       -1.02      1.95 o 
   0 -10   0       66.05       82.75      5.53 o 
   1 -10   0       45.17       51.20      7.99 o 
   2 -10   0        3.96        6.14      2.13 o 
   3 -10   0        1.92       -0.10      1.54 o 
   4 -10   0       27.80       31.34      4.30 o 
   1  -9   0       71.28       67.05      3.55 o 
   2  -9   0       66.80       64.45      2.95 o 
   3  -9   0       51.23       49.45      1.39 o 
   4  -9   0       55.53       58.94      4.41 o 
   5  -9   0       12.02        8.17      2.75 o 
   6  -9   0       48.87       58.02      6.35 o 
   0  -8   0      341.04      356.23      5.31 o 
   1  -8   0      105.70       86.73      4.32 o 
   2  -8   0       43.72       41.02      1.43 o 
   3  -8   0       89.01       88.27      2.72 o 
   4  -8   0       34.48       32.50      2.71 o 
   5  -8   0        4.88        3.40      0.95 o 
   6  -8   0      114.02      109.64      5.09 o 
   7  -8   0       42.97       41.51      4.45 o 
   1  -7   0      302.61      312.08      3.01 o 
   2  -7   0      163.93      155.99      4.73 o 
   3  -7   0      318.55      294.33      6.76 o 
   4  -7   0       46.22       48.90      3.02 o 
   5  -7   0       45.80       47.60      1.79 o 
   6  -7   0       30.52       32.10      4.66 o 
   7  -7   0       41.69       40.29      2.26 o 
   8  -7   0        3.48        4.33      1.60 o 
   0  -6   0      131.83      130.60      3.53 o 
   1  -6   0        6.46       12.21      0.96 o 
   2  -6   0      240.21      245.08      5.26 o 
   3  -6   0       12.83       11.03      0.75 o 
   4  -6   0      396.72      397.50      8.55 o 
   5  -6   0       39.04       35.12      4.45 o 
   6  -6   0       39.05       44.46      2.02 o 
   7  -6   0       96.56       97.99      6.86 o 
   8  -6   0       53.53       58.18      6.14 o 
   9  -6   0        8.69       11.43      1.99 o 
   1  -5   0      635.24      610.48      7.94 o 
   2  -5   0      683.50      657.63     23.50 o 
   3  -5   0      355.00      381.58      5.71 o 
   4  -5   0        3.27        3.58      1.54 o 
   5  -5   0       57.86       67.56      5.89 o 
   6  -5   0        3.72        2.46      0.96 o 
   7  -5   0      240.93      243.53      9.49 o 
   8  -5   0       62.73       63.53      4.09 o 
   9  -5   0      107.24      101.85      6.55 o 
  10  -5   0       99.16       92.34      5.65 o 
   0  -4   0       67.72       71.84      1.10 o 
   1  -4   0      563.07      569.90      9.39 o 
   2  -4   0     1153.95     1243.99     22.47 o 
   3  -4   0      566.14      600.22      9.66 o 
   4  -4   0       59.84       56.29      5.22 o 
   5  -4   0      132.37      120.23      3.24 o 
   6  -4   0      133.25      146.92      5.79 o 
   7  -4   0      142.02      139.66      7.22 o 
   8  -4   0       92.28       98.65      5.13 o 
   9  -4   0      184.31      183.86      8.14 o 
  10  -4   0       39.36       43.04     12.29 o 
   1  -3   0      406.63      350.16      4.46 o 
   2  -3   0        5.49       17.14      5.63 o 
   3  -3   0       15.03       18.67      1.01 o 
   4  -3   0      928.60      994.70     18.43 o 
   5  -3   0      223.76      225.05      4.84 o 
   6  -3   0     1097.74     1126.50     24.16 o 
   7  -3   0      141.75      151.90      4.75 o 
   8  -3   0      457.85      456.99     16.35 o 
   9  -3   0       53.62       53.24      3.59 o 
  10  -3   0      215.89      207.90      8.71 o 
  11  -3   0        8.83        7.10      3.16 o 
   0  -2   0    10849.86    11175.46    446.67 o 
   1  -2   0     5170.60     5461.65    245.84 o 
   2  -2   0     5061.49     6097.55    191.49 o 
   3  -2   0      990.56     1027.77     27.39 o 
   4  -2   0     1108.27     1275.34     24.73 o 
   5  -2   0     1055.88      973.28     27.34 o 
   6  -2   0      355.72      357.99     11.63 o 
   7  -2   0      394.12      377.10      9.11 o 
   8  -2   0      180.60      179.99      9.93 o 
   9  -2   0        6.86        7.95      2.59 o 
  10  -2   0       13.77       14.93      2.70 o 
  11  -2   0       67.29       65.13     18.28 o 
   1  -1   0     1768.99     1958.57     32.07 o 
   2  -1   0     1907.14     2169.16     48.30 o 
   3  -1   0     1192.58     1171.30     21.72 o 
   4  -1   0      551.57      544.78      9.41 o 
   5  -1   0       91.87      107.08      4.84 o 
   6  -1   0      672.87      665.51     13.83 o 
   7  -1   0      458.37      455.74     24.07 o 
   8  -1   0      164.25      159.00      5.72 o 
   9  -1   0      494.58      476.64     12.92 o 
  10  -1   0       15.45       21.18      2.92 o 
  11  -1   0       43.45       42.46      4.21 o 
   2   0   0     2126.79     2439.28     54.17 o 
   3   0   0       14.39       17.07      2.06 o 
   4   0   0       25.81       40.08      2.36 o 
   5   0   0      249.42      241.03      5.07 o 
   6   0   0      287.23      308.21      7.02 o 
   7   0   0       30.04       28.87      2.46 o 
   8   0   0      208.38      209.66      6.58 o 
   9   0   0      243.42      235.70      7.93 o 
  10   0   0      260.06      253.63     15.26 o 
  11   0   0      103.57       83.64      6.04 o 
   1   1   0     1770.06     1957.27     31.33 o 
   2   1   0     1910.43     2225.55     49.59 o 
   3   1   0     1192.93     1184.66     22.68 o 
   4   1   0      550.01      552.31      9.83 o 
   5   1   0       92.33      102.46      3.61 o 
   6   1   0      671.14      658.96     19.71 o 
   7   1   0      457.07      468.84     10.79 o 
   8   1   0      164.92      157.36      9.38 o 
   9   1   0      493.37      494.65     13.10 o 
  10   1   0       15.52       20.57      3.60 o 
  11   1   0       43.55       43.00      4.76 o 
   1   2   0     5178.31     5356.25    282.70 o 
   2   2   0     5074.61     6069.91    155.95 o 
   3   2   0      986.91      994.06     35.32 o 
   4   2   0     1108.21     1245.22     25.76 o 
   5   2   0     1051.96     1032.85     22.07 o 
   6   2   0      355.46      354.60      9.09 o 
   7   2   0      394.69      377.02      9.09 o 
   8   2   0      180.38      184.01      7.18 o 
   9   2   0        6.94        5.80      2.41 o 
  10   2   0       13.79       16.05      2.68 o 
  11   2   0       67.57       74.27      5.48 o 
   1   3   0      403.20      361.29      7.17 o 
   2   3   0        5.25       16.23      3.27 o 
   3   3   0       15.00       24.97      1.43 o 
   4   3   0      928.41      993.47     15.93 o 
   5   3   0      224.99      222.34      5.13 o 
   6   3   0     1095.85     1082.41     19.45 o 
   7   3   0      141.76      150.60      4.63 o 
   8   3   0      457.26      446.20     17.56 o 
   9   3   0       53.57       49.29      3.47 o 
  10   3   0      215.20      179.85     22.13 o 
  11   3   0        8.89        8.11      2.01 o 
   1   4   0      562.14      555.68     13.01 o 
   2   4   0     1158.05     1230.82     19.94 o 
   3   4   0      564.08      583.38     18.98 o 
   4   4   0       60.04       61.01      1.73 o 
   5   4   0      132.42      123.45      6.26 o 
   6   4   0      132.62      132.63      4.69 o 
   7   4   0      142.33      143.41      5.30 o 
   8   4   0       92.22       97.76      5.11 o 
   9   4   0      184.79      174.04      5.93 o 
  10   4   0       39.28       37.30      2.83 o 
   1   5   0      632.88      611.50     15.46 o 
   2   5   0      684.89      665.24      9.52 o 
   3   5   0      355.86      371.74      8.14 o 
   4   5   0        3.51        4.66      0.87 o 
   5   5   0       57.43       63.07      2.42 o 
   6   5   0        3.75        1.78      0.95 o 
   7   5   0      240.88      241.45      8.48 o 
   8   5   0       62.49       59.67      2.59 o 
   9   5   0      107.08      103.26      4.18 o 
  10   5   0       99.06       95.73      4.51 o 
   2   6   0      239.38      252.24      7.17 o 
   3   6   0       12.85       10.88      0.82 o 
   4   6   0      396.64      386.94      6.90 o 
   5   6   0       39.36       34.85      1.38 o 
   6   6   0       39.18       43.11      2.21 o 
   7   6   0       96.22       98.10      3.43 o 
   8   6   0       53.58       52.26      3.76 o 
   9   6   0        8.71       10.10      1.64 o 
   2   7   0      163.98      161.40      5.94 o 
   3   7   0      317.49      286.44      9.22 o 
   4   7   0       45.96       46.70      1.49 o 
   5   7   0       45.85       49.62      2.22 o 
   6   7   0       30.42       29.34      1.68 o 
   7   7   0       41.73       40.35      2.68 o 
   8   7   0        3.48        5.31      1.22 o 
   3   8   0       88.99       88.69      4.51 o 
   4   8   0       34.56       30.72      2.97 o 
   5   8   0        4.91        4.16      0.92 o 
   6   8   0      114.11      116.37      5.28 o 
   7   8   0       42.92       43.12      3.96 o 
   4   9   0       55.62       59.09      4.20 o 
   5   9   0       12.05       16.08      4.40 o 
   6   9   0       48.79       54.18      7.58 o 
   0 -11   1       12.63       12.39      3.38 o 
  -4 -10   1       10.85       11.16      2.97 o 
  -3 -10   1        5.68        4.25      2.46 o 
  -2 -10   1       22.96       21.43      2.96 o 
  -1 -10   1       66.27       63.45      4.10 o 
   0 -10   1        7.24        1.33      3.48 o 
   1 -10   1        1.11       -0.41      3.07 o 
   2 -10   1        2.83        2.05      2.15 o 
   3 -10   1        2.05        4.10      2.56 o 
   4 -10   1        3.79        0.61      2.15 o 
  -6  -9   1       23.25       14.90      3.86 o 
  -5  -9   1        5.46        6.34      1.99 o 
  -4  -9   1       31.28       37.11      3.20 o 
  -3  -9   1       54.68       56.29      2.10 o 
  -2  -9   1        8.64        6.60      1.08 o 
  -1  -9   1       48.43       47.39      3.17 o 
   0  -9   1        8.17        7.77      0.72 o 
   1  -9   1       81.41       88.24      4.09 o 
   2  -9   1      118.61      111.71      4.31 o 
   3  -9   1       34.81       25.92      1.82 o 
   4  -9   1       12.33        7.66      0.95 o 
   5  -9   1        5.95        4.42      1.06 o 
   6  -9   1       32.61       36.46      4.61 o 
  -8  -8   1       16.45        9.22      5.33 o 
  -7  -8   1       44.07       40.06      2.82 o 
  -6  -8   1      195.73      188.29     11.01 o 
  -5  -8   1       24.45       22.01      3.29 o 
  -4  -8   1        0.75        1.98      0.64 o 
  -3  -8   1       74.06       59.98      5.79 o 
  -2  -8   1       58.28       62.45      1.62 o 
  -1  -8   1       49.75       45.47      1.46 o 
   0  -8   1      211.15      228.71      5.88 o 
   1  -8   1       66.92       61.36      3.34 o 
   2  -8   1       80.98       80.84      1.42 o 
   3  -8   1       75.31       64.71      3.88 o 
   4  -8   1       29.07       29.73      2.19 o 
   5  -8   1       47.03       48.75      2.25 o 
   6  -8   1        4.02        3.99      1.08 o 
   7  -8   1        5.26        5.18      1.57 o 
  -8  -7   1       57.55       54.83      2.77 o 
  -7  -7   1       34.81       26.32      3.38 o 
  -6  -7   1       39.57       43.57      2.92 o 
  -5  -7   1       52.71       56.56      2.87 o 
  -4  -7   1       75.10       69.52      1.69 o 
  -3  -7   1      278.69      263.15      6.37 o 
  -2  -7   1       12.23        9.93      0.57 o 
  -1  -7   1      123.90      127.37      3.15 o 
   0  -7   1       97.37       91.63      2.32 o 
   1  -7   1      673.96      664.93      7.41 o 
   2  -7   1       62.68       64.30      1.49 o 
   3  -7   1      107.92      112.16      2.48 o 
   4  -7   1       28.35       29.99      1.67 o 
   5  -7   1        3.72        5.09      1.22 o 
   6  -7   1       93.25      101.13      5.38 o 
   7  -7   1      180.33      175.21      6.02 o 
   8  -7   1       14.52       16.34      3.43 o 
  -9  -6   1        7.23        9.77      2.49 o 
  -8  -6   1       11.06        8.51      2.92 o 
  -7  -6   1      112.48      118.28      3.71 o 
  -6  -6   1       38.38       33.24      3.58 o 
  -5  -6   1      206.08      198.40      4.52 o 
  -4  -6   1      722.37      735.50     14.55 o 
  -3  -6   1      103.13      104.93      3.06 o 
  -2  -6   1     1329.41     1321.76     19.09 o 
  -1  -6   1      188.64      190.00      5.11 o 
   0  -6   1      161.94      169.37      4.01 o 
   1  -6   1      143.39      133.98      2.04 o 
   2  -6   1       93.90      105.41      2.11 o 
   3  -6   1       16.79       16.14      1.15 o 
   4  -6   1      170.73      173.18      3.62 o 
   5  -6   1       82.85       84.68      2.53 o 
   6  -6   1       20.80       22.47      2.25 o 
   7  -6   1      385.74      395.23     13.52 o 
   8  -6   1       87.84       90.47      8.30 o 
   9  -6   1        1.80       -0.42      1.47 o 
 -10  -5   1        4.00        4.37      1.98 o 
  -9  -5   1       98.14       95.60      4.27 o 
  -8  -5   1       73.07       82.16      4.45 o 
  -7  -5   1        3.92        4.98      1.30 o 
  -6  -5   1       71.74       74.62      3.32 o 
  -5  -5   1      409.95      397.76      7.55 o 
  -4  -5   1      448.52      438.44      7.53 o 
  -3  -5   1       45.95       51.01      1.92 o 
  -2  -5   1       66.37       67.14      1.95 o 
  -1  -5   1      507.95      489.86      6.43 o 
   0  -5   1     1198.35     1169.52     15.58 o 
   1  -5   1      704.10      683.68     11.01 o 
   2  -5   1       26.87       39.42      1.71 o 
   3  -5   1       19.73       37.31      6.14 o 
   4  -5   1      944.44      965.01     20.20 o 
   5  -5   1      171.61      151.15      4.86 o 
   6  -5   1      185.16      202.04      5.00 o 
   7  -5   1       54.36       52.73      3.17 o 
   8  -5   1       10.89        9.78      2.12 o 
   9  -5   1      186.84      189.60      6.85 o 
  10  -5   1       45.83       43.85      4.50 o 
 -10  -4   1      156.73      144.74      7.10 o 
  -9  -4   1       59.23       71.16      3.81 o 
  -8  -4   1        7.32        8.38      2.29 o 
  -7  -4   1      231.91      232.75      5.87 o 
  -6  -4   1       42.38       49.54      2.95 o 
  -5  -4   1      695.85      682.23     12.93 o 
  -4  -4   1      442.90      436.17      8.43 o 
  -3  -4   1       91.38      105.08      9.00 o 
  -2  -4   1     1189.84     1148.91     32.50 o 
  -1  -4   1     1402.65     1337.43     29.90 o 
   0  -4   1     1269.47     1339.76     23.13 o 
   1  -4   1      790.20      774.61     17.41 o 
   2  -4   1     1618.55     1555.15     44.31 o 
   3  -4   1      351.54      358.17      6.79 o 
   4  -4   1      321.96      321.34      6.66 o 
   5  -4   1       24.18       41.64      3.48 o 
   6  -4   1      436.85      421.26     12.95 o 
   7  -4   1      229.50      235.49      7.50 o 
   8  -4   1       53.44       54.55      3.84 o 
   9  -4   1      151.82      139.75      5.74 o 
  10  -4   1       18.46       16.94      3.38 o 
 -11  -3   1       57.87       60.95      5.20 o 
 -10  -3   1      137.40      150.42      6.39 o 
  -9  -3   1       57.24       57.78      4.35 o 
  -8  -3   1      267.15      265.56      7.20 o 
  -7  -3   1      136.99      150.00     10.55 o 
  -6  -3   1      117.48      128.00      4.41 o 
  -5  -3   1      328.15      337.11      7.34 o 
  -4  -3   1      407.32      424.69      7.20 o 
  -3  -3   1      932.01      961.70     32.36 o 
  -2  -3   1      407.72      415.57      5.50 o 
  -1  -3   1      299.66      304.44      5.33 o 
   0  -3   1      109.57      101.59      5.39 o 
   1  -3   1     2518.70     2430.81     44.41 o 
   2  -3   1     3745.83     4151.25     94.24 o 
   3  -3   1      272.74      302.49      5.94 o 
   4  -3   1      745.82      801.86     16.11 o 
   5  -3   1      379.93      375.03      8.67 o 
   6  -3   1      603.03      563.32     16.74 o 
   7  -3   1      229.84      216.22      7.18 o 
   8  -3   1       47.62       57.38      5.63 o 
   9  -3   1       52.12       56.29      3.68 o 
  10  -3   1       35.01       37.16      4.22 o 
 -11  -2   1      176.96      171.27     12.86 o 
 -10  -2   1      161.44      149.76      6.47 o 
  -9  -2   1       17.36       10.81      5.33 o 
  -8  -2   1      323.03      318.31      9.66 o 
  -7  -2   1       17.69       27.24     10.14 o 
  -6  -2   1      227.13      242.84      5.80 o 
  -5  -2   1      409.08      407.09     30.21 o 
  -4  -2   1       70.30       76.65      2.65 o 
  -3  -2   1      255.77      254.33      4.10 o 
  -2  -2   1     2979.12     2697.65     95.19 o 
  -1  -2   1     4190.27     3887.34    190.47 o 
   0  -2   1     3353.70     3275.58    162.58 o 
   1  -2   1     1477.44     1510.90     25.42 o 
   2  -2   1      746.93      744.24     14.21 o 
   3  -2   1      694.14      728.99     12.42 o 
   4  -2   1      608.38      602.64     10.83 o 
   5  -2   1     1566.32     1641.64     46.70 o 
   6  -2   1      114.00      118.75      3.90 o 
   7  -2   1      127.80      129.73      7.83 o 
   8  -2   1       30.55       24.79      2.71 o 
   9  -2   1       10.97       13.94      4.37 o 
  10  -2   1      105.67       96.21      7.89 o 
  11  -2   1       16.47       12.68      3.51 o 
 -11  -1   1       20.80       17.65      3.21 o 
 -10  -1   1        8.32        6.66      2.27 o 
  -9  -1   1      194.39      192.08      6.68 o 
  -8  -1   1      341.36      356.40     11.15 o 
  -7  -1   1      597.54      589.74     13.27 o 
  -6  -1   1      263.74      256.12     21.76 o 
  -5  -1   1      482.46      520.16     12.87 o 
  -4  -1   1      363.57      398.12      7.75 o 
  -3  -1   1     2938.03     2802.45     66.22 o 
  -2  -1   1     4255.33     4763.88    136.18 o 
  -1  -1   1     1089.93     1139.63     60.39 o 
   0  -1   1     1062.31     1076.90     13.87 o 
   1  -1   1      107.67       87.57      1.97 o 
   2  -1   1     2035.88     2217.21     48.83 o 
   3  -1   1      546.29      509.63      8.62 o 
   4  -1   1       81.83       69.85     10.29 o 
   5  -1   1      538.11      494.73     14.90 o 
   6  -1   1      164.36      158.73     12.39 o 
   7  -1   1      832.06      808.79     21.13 o 
   8  -1   1      787.45      793.61     22.07 o 
   9  -1   1      237.35      216.18      7.44 o 
  10  -1   1      112.30      113.55      7.27 o 
  11  -1   1        8.33        5.75      2.49 o 
 -11   0   1       28.51       22.02      4.08 o 
 -10   0   1       25.90       32.72      3.48 o 
  -9   0   1      471.23      462.79     12.52 o 
  -8   0   1      148.88      164.07      6.64 o 
  -7   0   1      175.98      172.92      6.36 o 
  -6   0   1     1378.64     1420.34     31.23 o 
  -5   0   1       74.61       82.41      4.35 o 
  -4   0   1        9.09        7.90      1.18 o 
  -3   0   1      855.48      890.16     16.91 o 
  -2   0   1     2834.54     3275.75     80.84 o 
   1   0   1     1101.06     1129.16     19.87 o 
   2   0   1       10.78       12.57      1.84 o 
   3   0   1      228.64      217.44      4.83 o 
   4   0   1      968.77     1017.86     19.19 o 
   5   0   1       63.18       71.43      3.13 o 
   6   0   1     1196.92     1219.04     32.75 o 
   7   0   1       25.74       38.38      4.81 o 
   8   0   1        0.68        1.09      1.48 o 
   9   0   1       31.33       34.20      3.29 o 
  10   0   1       99.62      103.43      5.46 o 
  11   0   1      278.61      250.34     11.96 o 
 -11   1   1       20.99       18.51      8.70 o 
 -10   1   1        8.30        9.86      2.71 o 
  -9   1   1      194.37      186.33      6.70 o 
  -8   1   1      341.64      374.47     14.34 o 
  -7   1   1      597.91      610.07     13.58 o 
  -6   1   1      262.94      270.52     11.27 o 
  -5   1   1      481.57      493.96     11.98 o 
  -4   1   1      363.52      386.32      6.66 o 
  -3   1   1     2941.39     2707.41     99.29 o 
  -2   1   1     4255.04     4885.38    141.96 o 
  -1   1   1     1088.89     1222.43     20.99 o 
   0   1   1     1063.61     1113.00     14.34 o 
   1   1   1      106.65       81.76      2.21 o 
   2   1   1     2030.42     2314.07     54.73 o 
   3   1   1      543.69      510.64      8.51 o 
   4   1   1       82.43       79.54      3.58 o 
   5   1   1      538.01      498.76     23.40 o 
   6   1   1      164.21      176.83      4.96 o 
   7   1   1      832.58      827.21     21.64 o 
   8   1   1      788.15      772.40     22.38 o 
   9   1   1      237.46      218.41      7.34 o 
  10   1   1      112.28      108.93      6.88 o 
  11   1   1        8.54        6.65      2.53 o 
 -11   2   1      176.80      169.33      7.60 o 
 -10   2   1      161.69      156.41      6.48 o 
  -9   2   1       17.22       16.92      2.86 o 
  -8   2   1      323.58      311.88      8.29 o 
  -7   2   1       17.76       23.99      2.24 o 
  -6   2   1      227.11      240.10      6.86 o 
  -5   2   1      408.52      422.70      7.85 o 
  -4   2   1       70.69       76.95      2.82 o 
  -3   2   1      253.59      255.43      4.49 o 
  -2   2   1     2976.72     2870.88     85.69 o 
  -1   2   1     4190.23     3834.34    205.15 o 
   0   2   1     3353.03     3166.47    135.64 o 
   1   2   1     1475.31     1516.29     28.27 o 
   2   2   1      747.37      702.13     22.14 o 
   3   2   1      693.44      734.02     10.54 o 
   4   2   1      608.12      620.67     20.48 o 
   5   2   1     1564.79     1627.73     39.09 o 
   6   2   1      114.36      117.64      4.74 o 
   7   2   1      127.97      119.16      5.47 o 
   8   2   1       30.66       33.80      8.35 o 
   9   2   1       10.82       14.10      5.48 o 
  10   2   1      106.51       93.47      7.12 o 
  11   2   1       16.41       14.18      5.21 o 
 -11   3   1       58.17       55.12      4.59 o 
 -10   3   1      137.46      147.53      6.43 o 
  -9   3   1       57.29       54.72      3.57 o 
  -8   3   1      266.87      273.11      7.29 o 
  -7   3   1      136.77      162.07      4.72 o 
  -6   3   1      116.47      130.28      3.20 o 
  -5   3   1      328.38      331.24      5.79 o 
  -4   3   1      407.64      417.53      6.21 o 
  -3   3   1      934.25     1004.72     15.35 o 
  -2   3   1      405.63      402.90      5.18 o 
  -1   3   1      298.51      290.30      7.99 o 
   0   3   1      109.59      106.10      2.87 o 
   1   3   1     2522.62     2476.99     45.05 o 
   2   3   1     3740.27     4189.09    113.44 o 
   3   3   1      273.51      310.12      8.12 o 
   4   3   1      745.26      785.87     12.83 o 
   5   3   1      379.64      363.76      6.75 o 
   6   3   1      604.52      555.11     12.47 o 
   7   3   1      229.94      210.11      6.59 o 
   8   3   1       47.77       58.37     12.21 o 
   9   3   1       51.74       47.03      3.74 o 
  10   3   1       34.92       32.71      2.89 o 
 -10   4   1      156.54      147.56      5.07 o 
  -9   4   1       59.29       72.30      3.07 o 
  -8   4   1        7.36       10.59      1.65 o 
  -7   4   1      232.25      230.23      6.12 o 
  -6   4   1       42.01       49.20      2.17 o 
  -5   4   1      695.29      676.20     15.74 o 
  -4   4   1      443.40      423.68      7.02 o 
  -3   4   1       91.68      104.83      4.02 o 
  -2   4   1     1188.34     1218.90     19.00 o 
   0   4   1     1268.28     1265.29     34.82 o 
   1   4   1      792.79      798.48     16.73 o 
   2   4   1     1621.29     1597.27     27.62 o 
   3   4   1      349.77      345.82     14.45 o 
   4   4   1      323.13      321.64      6.10 o 
   5   4   1       24.27       41.62      6.50 o 
   6   4   1      436.88      415.09      8.39 o 
   7   4   1      229.57      232.32      6.50 o 
   8   4   1       53.07       57.96      3.07 o 
   9   4   1      151.46      140.52      6.21 o 
  10   4   1       18.61       17.00      2.56 o 
 -10   5   1        3.93        2.17      1.59 o 
  -9   5   1       98.42      101.16      4.48 o 
  -8   5   1       72.70       76.43      3.68 o 
  -7   5   1        4.05        5.50      1.19 o 
  -6   5   1       71.02       71.37      2.07 o 
  -5   5   1      410.35      392.63      6.26 o 
  -4   5   1      447.89      423.89      6.44 o 
  -3   5   1       46.39       52.13      1.33 o 
  -2   5   1       66.23       66.62      1.09 o 
   1   5   1      704.04      716.16     18.95 o 
   2   5   1       26.94       37.52      1.95 o 
   3   5   1       19.74       36.89      6.57 o 
   4   5   1      944.61      956.40     17.49 o 
   5   5   1      171.56      157.24      3.26 o 
   6   5   1      185.11      209.71      5.38 o 
   7   5   1       54.77       59.29      2.46 o 
   8   5   1       10.86        8.70      1.47 o 
   9   5   1      186.92      198.11      7.23 o 
  10   5   1       45.93       49.06      3.55 o 
  -9   6   1        7.15        8.21      2.65 o 
  -8   6   1       11.02        8.83      1.52 o 
  -7   6   1      112.11      120.66      3.52 o 
  -6   6   1       38.40       35.14      2.02 o 
  -5   6   1      206.00      190.20      5.68 o 
  -4   6   1      722.49      733.67     11.10 o 
  -3   6   1      103.11      103.99      2.11 o 
  -2   6   1     1331.04     1318.34     37.79 o 
   1   6   1      143.05      127.40      4.81 o 
   2   6   1       94.20      106.46      2.32 o 
   3   6   1       16.42       17.15      1.15 o 
   4   6   1      169.81      172.99      3.64 o 
   5   6   1       82.90       85.96      2.21 o 
   6   6   1       21.01       22.46      1.52 o 
   7   6   1      386.03      386.26     13.15 o 
   8   6   1       88.12       88.15      4.22 o 
   9   6   1        1.77        2.38      1.16 o 
  -8   7   1       57.50       57.50      2.32 o 
  -7   7   1       34.81       29.56      1.92 o 
  -6   7   1       39.42       47.64      2.79 o 
  -5   7   1       52.79       56.61      1.88 o 
  -4   7   1       75.03       66.17      4.71 o 
  -3   7   1      279.10      283.27      8.30 o 
   2   7   1       62.81       78.75      6.55 o 
   3   7   1      108.16      116.59      4.09 o 
   4   7   1       28.44       28.82      1.38 o 
   5   7   1        3.71        4.80      1.02 o 
   6   7   1       93.19      103.33      3.59 o 
   7   7   1      180.25      170.00      5.62 o 
   8   7   1       14.52       14.62      2.27 o 
  -8   8   1       16.41       15.87      2.36 o 
  -7   8   1       43.97       44.59      2.36 o 
  -6   8   1      196.13      193.78      7.24 o 
  -5   8   1       24.42       20.66      2.41 o 
  -4   8   1        0.77        3.38      1.33 o 
   3   8   1       75.06       75.17      7.37 o 
   4   8   1       29.14       24.20      1.65 o 
   5   8   1       47.05       48.28      2.23 o 
   6   8   1        4.01        5.39      1.48 o 
   7   8   1        5.22        7.18      2.30 o 
  -6   9   1       23.26       20.58      4.61 o 
  -5   9   1        5.43        4.30      1.84 o 
   4   9   1       12.27        8.19      4.40 o 
   5   9   1        5.97        3.79      2.25 o 
   6   9   1       32.46       26.44      4.40 o 
  -4 -10   2       34.97       34.70      5.17 o 
  -3 -10   2       10.42       11.26      1.64 o 
  -2 -10   2       34.19       30.32      3.27 o 
  -1 -10   2       93.86       79.73      6.93 o 
   0 -10   2       18.81       15.46      3.48 o 
   1 -10   2       16.37       15.26      3.38 o 
   2 -10   2        3.19        3.28      2.46 o 
   3 -10   2       10.55        7.58      5.53 o 
  -6  -9   2       37.05       49.49      9.27 o 
  -5  -9   2        1.50        1.54      1.19 o 
  -4  -9   2       66.09       71.75      2.71 o 
  -3  -9   2       80.23       80.71      2.19 o 
  -2  -9   2       17.65       11.34      1.22 o 
  -1  -9   2       63.70       57.82      5.01 o 
   0  -9   2      204.73      209.25      4.45 o 
   1  -9   2        7.91        9.20      1.47 o 
   2  -9   2       97.79      102.47      4.09 o 
   3  -9   2       20.37       23.50      3.03 o 
   4  -9   2       11.98        8.00      1.33 o 
   5  -9   2       17.41       18.02      2.05 o 
   6  -9   2       47.16       50.26      3.43 o 
  -7  -8   2       67.14       85.64      5.36 o 
  -6  -8   2      112.03      125.50      5.83 o 
  -5  -8   2       17.59       18.50      2.61 o 
  -4  -8   2      100.16       98.48      8.48 o 
  -3  -8   2       11.78        7.82      1.66 o 
  -2  -8   2       23.24       20.31      2.89 o 
  -1  -8   2        8.69        8.90      1.03 o 
   0  -8   2      202.73      222.70      4.94 o 
   1  -8   2       16.46       14.40      1.11 o 
   2  -8   2       30.34       26.03      0.83 o 
   3  -8   2       67.06       60.21      2.04 o 
   4  -8   2       19.05       19.92      1.65 o 
   5  -8   2       45.22       39.43      3.27 o 
   6  -8   2       45.42       44.85      4.71 o 
   7  -8   2        2.35        5.73      1.34 o 
  -8  -7   2       39.89       37.40      2.19 o 
  -7  -7   2       97.11       83.98      3.84 o 
  -6  -7   2       27.35       26.46      1.91 o 
  -5  -7   2      121.08      112.11      2.79 o 
  -4  -7   2       52.76       49.81      3.51 o 
  -3  -7   2       55.78       55.63      4.71 o 
  -2  -7   2       13.17       10.48      0.77 o 
  -1  -7   2      132.64      130.47      2.46 o 
   0  -7   2        8.55        9.85      0.76 o 
   1  -7   2      438.26      374.47     10.50 o 
   2  -7   2       13.02       15.10      2.72 o 
   3  -7   2       38.44       34.41      2.68 o 
   4  -7   2       73.97       83.20     11.37 o 
   5  -7   2      155.07      150.26      7.99 o 
   6  -7   2       60.15       52.85      2.97 o 
   7  -7   2       43.45       46.00      4.56 o 
   8  -7   2       39.66       34.20      9.73 o 
  -9  -6   2        7.39        7.72      1.70 o 
  -8  -6   2      177.27      182.93      6.72 o 
  -7  -6   2       34.34       38.57      3.23 o 
  -6  -6   2       85.41       82.42      2.43 o 
  -5  -6   2        1.47        1.98      0.64 o 
  -4  -6   2       75.73       72.01      4.07 o 
  -3  -6   2       78.12       82.35      1.38 o 
  -2  -6   2      261.30      279.37      4.37 o 
  -1  -6   2      107.56       92.44      1.71 o 
   0  -6   2       11.30        7.45      0.83 o 
   1  -6   2       59.76       54.40      1.41 o 
   2  -6   2       65.23       65.91      2.52 o 
   3  -6   2       87.15       86.30      4.70 o 
   4  -6   2      170.55      181.15      5.65 o 
   5  -6   2        0.07        1.19      1.04 o 
   6  -6   2       88.13       92.80      3.26 o 
   7  -6   2      209.53      205.54      5.87 o 
   8  -6   2      139.55      130.11      6.35 o 
   9  -6   2       55.06       59.10      3.83 o 
 -10  -5   2       39.63       38.12      4.30 o 
  -9  -5   2       42.77       36.36      4.86 o 
  -8  -5   2       38.94       38.46      4.30 o 
  -7  -5   2       49.41       50.12      2.41 o 
  -6  -5   2       55.06       56.50      2.89 o 
  -5  -5   2      688.38      666.62     16.03 o 
  -4  -5   2      119.06      119.36      3.06 o 
  -3  -5   2      143.18      147.73      2.45 o 
  -2  -5   2      110.20      101.09      3.00 o 
  -1  -5   2      128.86      129.86      5.74 o 
   0  -5   2      349.98      388.77      5.89 o 
   1  -5   2      348.21      336.05      8.61 o 
   2  -5   2      172.09      175.87      5.28 o 
   3  -5   2       53.91       52.34      5.63 o 
   4  -5   2      229.39      204.68     15.52 o 
   5  -5   2      256.89      260.18      6.65 o 
   6  -5   2      404.06      371.34      9.83 o 
   7  -5   2       92.65       94.66      3.84 o 
   8  -5   2        8.43       12.59      2.51 o 
   9  -5   2       39.17       42.96      3.39 o 
 -10  -4   2        6.43        4.22      2.17 o 
  -9  -4   2       19.41       20.61      3.05 o 
  -8  -4   2       69.11       78.29      6.50 o 
  -7  -4   2      348.74      322.53      9.99 o 
  -6  -4   2       42.65       47.27      4.61 o 
  -5  -4   2      343.14      321.30     16.54 o 
  -4  -4   2      425.07      422.74     14.90 o 
  -3  -4   2      490.75      421.01     48.29 o 
  -2  -4   2      386.66      377.81      7.16 o 
  -1  -4   2      211.98      188.93      7.49 o 
   0  -4   2      132.93      127.07      3.36 o 
   1  -4   2      252.45      245.79      5.50 o 
   2  -4   2      462.64      446.15      9.48 o 
   3  -4   2     1607.60     1567.54     56.07 o 
   4  -4   2      138.12      148.56      5.57 o 
   5  -4   2       91.32       89.74      3.03 o 
   6  -4   2      315.84      330.47      7.60 o 
   7  -4   2       73.35       79.27      3.44 o 
   8  -4   2        4.49        5.60      1.66 o 
   9  -4   2      245.46      227.61      7.88 o 
  10  -4   2       18.21       14.39      3.69 o 
 -11  -3   2        2.59        2.11      2.34 o 
 -10  -3   2      180.10      174.16      7.17 o 
  -9  -3   2       31.64       35.15      3.63 o 
  -8  -3   2        0.05        1.44      1.15 o 
  -7  -3   2      205.07      197.51      5.29 o 
  -6  -3   2       55.81       63.18      3.64 o 
  -5  -3   2       99.19      101.62      3.56 o 
  -4  -3   2     2120.26     2266.48     56.30 o 
  -3  -3   2     1492.10     1564.06     33.64 o 
  -2  -3   2     1194.18     1104.30     17.59 o 
  -1  -3   2      387.97      378.31      4.75 o 
   0  -3   2     1115.10     1068.74     14.31 o 
   1  -3   2      728.03      701.75     13.87 o 
   2  -3   2      438.68      424.53     10.58 o 
   3  -3   2      756.75      766.50     13.48 o 
   4  -3   2      219.08      193.91     19.51 o 
   5  -3   2      184.17      192.00      4.70 o 
   6  -3   2      500.30      469.80     12.18 o 
   7  -3   2       26.94       22.87      9.42 o 
   8  -3   2      145.92      131.25      6.36 o 
   9  -3   2      487.74      460.86     13.06 o 
  10  -3   2       97.99       92.14      5.39 o 
 -11  -2   2      248.68      254.20     11.83 o 
 -10  -2   2       83.50       86.07      4.77 o 
  -9  -2   2       19.49       20.68      4.10 o 
  -8  -2   2      140.79      135.43      7.89 o 
  -7  -2   2      188.97      193.22      6.29 o 
  -6  -2   2       56.58       54.06      7.02 o 
  -5  -2   2      192.00      192.48      4.18 o 
  -4  -2   2     1000.17     1006.60     20.89 o 
  -3  -2   2      342.69      361.50      5.73 o 
  -2  -2   2     3260.70     3460.30    124.12 o 
  -1  -2   2      869.54      780.76     10.40 o 
   0  -2   2     1468.17     1414.81     22.69 o 
   1  -2   2      655.02      603.57      8.37 o 
   2  -2   2      978.01      926.75     22.27 o 
   3  -2   2      365.14      350.69      6.88 o 
   4  -2   2      514.69      512.82     31.39 o 
   5  -2   2     1155.72     1113.09     56.17 o 
   6  -2   2      229.12      234.44     12.19 o 
   7  -2   2      128.92      127.15      4.63 o 
   8  -2   2      296.76      296.35      8.68 o 
   9  -2   2       35.77       30.66      5.64 o 
  10  -2   2       44.44       51.58      5.01 o 
 -11  -1   2       70.79       72.13      5.07 o 
 -10  -1   2       12.56       11.43      2.93 o 
  -9  -1   2      201.71      205.83      7.00 o 
  -8  -1   2      392.10      389.40      9.63 o 
  -7  -1   2      136.36      143.98      6.35 o 
  -6  -1   2     1245.57     1277.33     29.77 o 
  -5  -1   2     1212.92     1248.52     27.11 o 
  -4  -1   2      362.94      394.96      7.73 o 
  -3  -1   2     3932.71     3958.84    276.66 o 
  -2  -1   2     1717.73     1786.60     37.33 o 
  -1  -1   2     6596.48     7254.50    246.12 o 
   0  -1   2      493.52      471.39      7.87 o 
   1  -1   2     1783.32     1770.64     40.55 o 
   2  -1   2     4851.46     5401.93    164.24 o 
   3  -1   2      338.52      325.90      8.76 o 
   4  -1   2      359.89      339.74      6.48 o 
   5  -1   2      542.82      564.63     17.31 o 
   6  -1   2       46.42       46.94      3.74 o 
   7  -1   2      836.68      772.60     31.49 o 
   8  -1   2      416.66      386.51     24.32 o 
   9  -1   2      104.37       93.14     10.55 o 
  10  -1   2       82.91       79.75      4.88 o 
  11  -1   2      121.66      108.48      8.09 o 
 -11   0   2       22.03       34.99      4.92 o 
 -10   0   2      344.20      337.73     12.48 o 
  -9   0   2      266.37      256.22      9.79 o 
  -8   0   2       28.21       36.28     10.50 o 
  -7   0   2      247.18      277.60      7.42 o 
  -6   0   2     1035.34     1073.20     22.77 o 
  -5   0   2      335.35      324.10      6.33 o 
  -4   0   2     1594.26     1588.44     34.49 o 
  -3   0   2      274.89      318.08      6.04 o 
  -2   0   2       81.77       87.45      1.99 o 
  -1   0   2      328.43      330.59      8.70 o 
   0   0   2     3265.24     3699.31     76.72 o 
   1   0   2      135.57      148.13      2.86 o 
   2   0   2     1003.47     1038.74     18.79 o 
   3   0   2     3194.37     3523.39    113.42 o 
   4   0   2     3103.17     3282.76     85.94 o 
   5   0   2       39.82       27.35      2.10 o 
   6   0   2       49.38       58.26      2.93 o 
   7   0   2       12.75       12.29      2.06 o 
   8   0   2       98.16       96.62      4.67 o 
   9   0   2       22.39       22.47      4.92 o 
  10   0   2       22.51       17.48      5.22 o 
  11   0   2        3.73        4.24      2.42 o 
 -11   1   2       70.84       72.22      8.55 o 
 -10   1   2       12.62       12.40      3.03 o 
  -9   1   2      201.16      210.32      6.95 o 
  -8   1   2      393.07      383.45      9.59 o 
  -7   1   2      136.55      142.66      7.78 o 
  -6   1   2     1244.83     1241.53     26.90 o 
  -5   1   2     1215.21     1219.82     24.80 o 
  -4   1   2      361.87      388.48      8.45 o 
  -3   1   2     3932.92     3962.62    107.09 o 
  -2   1   2     1716.50     1797.28     79.83 o 
  -1   1   2     6593.30     7275.17    345.13 o 
   0   1   2      497.04      508.41      6.40 o 
   1   1   2     1789.33     1834.61     31.72 o 
   2   1   2     4851.23     5382.40    166.50 o 
   3   1   2      337.85      326.56     11.83 o 
   4   1   2      360.70      336.74     10.50 o 
   5   1   2      541.73      548.85     11.22 o 
   6   1   2       46.38       39.73      2.64 o 
   7   1   2      836.80      788.28     18.43 o 
   8   1   2      417.01      391.93     12.86 o 
   9   1   2      105.19       89.88      4.85 o 
  10   1   2       82.59       70.32      4.88 o 
  11   1   2      121.70      110.57      7.69 o 
 -11   2   2      248.24      249.42      9.59 o 
 -10   2   2       83.29       96.36      5.87 o 
  -9   2   2       19.67       18.19      3.48 o 
  -8   2   2      140.57      134.04      4.84 o 
  -7   2   2      189.00      195.53      6.74 o 
  -6   2   2       56.87       51.10      4.30 o 
  -5   2   2      192.89      195.07      4.14 o 
  -4   2   2      998.89     1075.59     23.16 o 
  -3   2   2      344.85      387.58      7.98 o 
  -2   2   2     3254.59     3591.26     73.34 o 
  -1   2   2      868.83      744.73     15.36 o 
   0   2   2     1470.04     1389.61     30.11 o 
   1   2   2      655.50      622.89      7.96 o 
   2   2   2      978.78      875.84     14.19 o 
   3   2   2      365.50      353.00      7.65 o 
   4   2   2      513.63      489.14      9.08 o 
   5   2   2     1153.97     1120.12     30.88 o 
   6   2   2      228.73      237.21      6.55 o 
   7   2   2      128.97      109.91      7.68 o 
   8   2   2      296.63      281.35     10.18 o 
   9   2   2       35.83       33.19      4.92 o 
  10   2   2       44.30       44.10      3.90 o 
 -11   3   2        2.57        3.67      1.70 o 
 -10   3   2      180.51      187.39      6.95 o 
  -9   3   2       31.55       30.11      2.78 o 
  -8   3   2        0.04        0.50      1.07 o 
  -7   3   2      204.91      195.29      5.32 o 
  -6   3   2       55.93       60.05      2.79 o 
  -5   3   2       99.31       98.21      3.96 o 
  -4   3   2     2122.03     2247.08     42.28 o 
  -3   3   2     1491.28     1531.72     24.66 o 
  -2   3   2     1191.15     1063.30     26.01 o 
   0   3   2     1117.41     1035.14     16.49 o 
   1   3   2      728.21      673.41     24.75 o 
   2   3   2      438.13      406.96     13.38 o 
   3   3   2      758.23      771.74     12.74 o 
   4   3   2      218.71      200.14      5.61 o 
   5   3   2      184.16      181.25      4.29 o 
   6   3   2      499.61      471.74      9.01 o 
   7   3   2       26.85       25.48      2.74 o 
   8   3   2      146.05      133.22      4.99 o 
   9   3   2      489.00      467.97     13.99 o 
  10   3   2       98.67       96.52      4.44 o 
 -10   4   2        6.40        4.93      1.46 o 
  -9   4   2       19.29       18.00      1.80 o 
  -8   4   2       69.09       79.95      4.56 o 
  -7   4   2      348.15      337.54      6.10 o 
  -6   4   2       42.77       46.19      2.53 o 
  -5   4   2      343.29      327.83      8.86 o 
  -4   4   2      425.08      412.23     15.64 o 
  -3   4   2      491.16      460.90     25.82 o 
  -2   4   2      386.93      390.70      5.46 o 
   0   4   2      132.67      118.49      3.79 o 
   1   4   2      253.70      242.10      3.07 o 
   2   4   2      462.13      450.21      5.89 o 
   3   4   2     1607.25     1545.88     30.13 o 
   4   4   2      137.88      140.85      3.29 o 
   5   4   2       90.84       85.67      3.14 o 
   6   4   2      316.10      328.20      7.15 o 
   7   4   2       73.20       72.36      3.21 o 
   8   4   2        4.48        3.80      1.59 o 
   9   4   2      245.53      229.35      8.51 o 
  10   4   2       18.19       12.16      2.54 o 
 -10   5   2       39.47       37.63      3.39 o 
  -9   5   2       42.81       45.10      2.52 o 
  -8   5   2       39.26       41.48      2.37 o 
  -7   5   2       49.28       51.81      2.03 o 
  -6   5   2       55.11       55.52      3.50 o 
  -5   5   2      688.43      643.24     19.09 o 
  -4   5   2      119.09      116.68      2.69 o 
  -3   5   2      142.72      147.29      7.68 o 
   0   5   2      349.58      387.11     10.55 o 
   1   5   2      348.78      352.28     18.49 o 
   2   5   2      171.84      171.34      6.97 o 
   3   5   2       53.92       57.64      4.77 o 
   4   5   2      229.86      201.87      5.12 o 
   5   5   2      256.51      252.86      4.98 o 
   6   5   2      404.75      378.80      8.65 o 
   7   5   2       92.54       95.11      3.20 o 
   8   5   2        8.40       12.60      1.94 o 
   9   5   2       39.05       40.16      4.32 o 
  -9   6   2        7.30        7.22      1.76 o 
  -8   6   2      177.32      179.88      5.23 o 
  -7   6   2       34.49       33.76      1.66 o 
  -6   6   2       85.55       82.42      3.30 o 
  -5   6   2        1.48        1.74      0.71 o 
  -4   6   2       75.68       74.55      5.14 o 
  -3   6   2       77.92       83.18      1.49 o 
   1   6   2       59.60       54.99      3.38 o 
   2   6   2       65.53       66.66      2.14 o 
   3   6   2       87.43       85.03      4.76 o 
   4   6   2      170.83      172.11      6.31 o 
   5   6   2        0.07        0.96      1.27 o 
   6   6   2       88.14       92.00      2.83 o 
   7   6   2      209.42      207.34      7.03 o 
   8   6   2      139.45      133.04      4.21 o 
   9   6   2       55.24       62.62      4.86 o 
  -8   7   2       39.86       30.78      3.73 o 
  -7   7   2       97.48       88.48      2.79 o 
  -6   7   2       27.33       24.96      2.67 o 
  -5   7   2      121.11      111.50      2.83 o 
  -4   7   2       52.72       49.76      1.60 o 
   1   7   2      437.22      389.06     13.21 o 
   2   7   2       13.13       13.21      2.46 o 
   3   7   2       38.59       33.03      1.15 o 
   4   7   2       73.47       86.92      7.02 o 
   5   7   2      155.33      151.66      7.27 o 
   6   7   2       60.11       53.04      2.19 o 
   7   7   2       43.43       48.18      3.42 o 
   8   7   2       39.84       39.64      3.04 o 
  -7   8   2       67.28       71.45      6.71 o 
  -6   8   2      112.09      102.62      8.86 o 
  -5   8   2       17.58       16.50      2.00 o 
   2   8   2       30.07       33.28      3.28 o 
   3   8   2       66.84       72.61      4.61 o 
   4   8   2       19.02       25.14      1.44 o 
   5   8   2       45.07       44.91      2.57 o 
   6   8   2       45.59       49.44      4.45 o 
   7   8   2        2.31        4.81      1.21 o 
  -6   9   2       37.03       35.33      3.17 o 
   3   9   2       20.26       26.83      3.48 o 
   4   9   2       11.85       13.72      2.87 o 
   5   9   2       17.37       17.55      1.77 o 
   6   9   2       47.14       55.23      4.65 o 
   4  10   2        4.03        1.43      2.25 o 
  -4 -10   3        7.17        4.64      1.52 o 
  -3 -10   3        9.94        5.46      1.31 o 
  -2 -10   3       25.95       23.14      2.28 o 
  -1 -10   3       27.72       21.01      1.33 o 
   0 -10   3        2.76        1.13      1.11 o 
   1 -10   3       26.57       15.76      1.52 o 
   2 -10   3       14.86        9.10      1.82 o 
   3 -10   3        5.85        7.78      3.58 o 
  -6  -9   3       37.56       42.00      3.17 o 
  -5  -9   3        5.87        6.52      1.67 o 
  -4  -9   3       17.21       17.09      2.13 o 
  -3  -9   3       48.01       48.40      2.18 o 
  -2  -9   3        5.92        7.94      1.08 o 
  -1  -9   3       33.45       27.22      1.72 o 
   0  -9   3        4.71        4.95      1.23 o 
   1  -9   3        7.69        7.10      1.15 o 
   2  -9   3       45.18       43.64      2.69 o 
   3  -9   3        3.85        4.53      1.09 o 
   4  -9   3       76.31       72.71      6.76 o 
   5  -9   3       29.45       33.39      3.07 o 
  -7  -8   3       21.38       19.36      7.02 o 
  -6  -8   3       95.31      106.12      5.58 o 
  -5  -8   3        0.11        1.33      2.06 o 
  -4  -8   3      168.66      186.62      7.94 o 
  -3  -8   3      108.11      105.31      3.58 o 
  -2  -8   3        3.53        5.25      1.14 o 
  -1  -8   3       11.26        8.94      1.11 o 
   0  -8   3       14.77       13.97      1.28 o 
   1  -8   3       75.68       85.54      2.14 o 
   2  -8   3        6.11        6.11      1.23 o 
   3  -8   3      124.38      124.49      2.48 o 
   4  -8   3       63.63       64.91      2.08 o 
   5  -8   3      153.03      159.11      6.17 o 
   6  -8   3       49.23       52.05      3.10 o 
   7  -8   3       16.80       12.24      2.35 o 
  -8  -7   3       30.03       39.43      2.93 o 
  -7  -7   3       57.68       64.80      3.22 o 
  -6  -7   3       10.35       11.79      1.16 o 
  -5  -7   3      119.18      106.10      5.99 o 
  -4  -7   3       25.66       26.33      2.36 o 
  -3  -7   3       36.67       29.93      2.61 o 
  -2  -7   3       54.36       52.83      1.72 o 
  -1  -7   3      229.83      218.85      4.08 o 
   0  -7   3      390.34      393.54      5.46 o 
   1  -7   3      112.40      106.45      3.61 o 
   2  -7   3       83.93       78.98      1.36 o 
   3  -7   3      114.90      116.46      2.49 o 
   4  -7   3      176.80      185.42      4.46 o 
   5  -7   3       87.25       79.31      2.77 o 
   6  -7   3       17.49       19.92      4.25 o 
   7  -7   3       63.22       64.43      3.74 o 
   8  -7   3       27.41       33.22      6.45 o 
  -9  -6   3       56.13       59.05      3.10 o 
  -8  -6   3      143.10      143.37      4.35 o 
  -7  -6   3        6.41       10.42      1.69 o 
  -6  -6   3      145.46      147.33      4.29 o 
  -5  -6   3        5.36        7.68      1.74 o 
  -4  -6   3       56.16       60.99      1.80 o 
  -3  -6   3      122.26      111.15      7.33 o 
  -2  -6   3     1225.08     1205.03     20.59 o 
  -1  -6   3      192.38      207.68      3.55 o 
   0  -6   3       50.02       52.75      1.38 o 
   1  -6   3      416.64      422.83      4.98 o 
   2  -6   3      421.05      418.30      6.90 o 
   3  -6   3      162.37      177.92      4.39 o 
   4  -6   3       83.81       79.97      2.82 o 
   5  -6   3       12.73       10.92      1.77 o 
   6  -6   3        6.61        3.55      1.69 o 
   7  -6   3       46.25       48.04      3.28 o 
   8  -6   3      130.66      136.40      6.14 o 
 -10  -5   3      163.90      167.17      6.34 o 
  -9  -5   3        9.87        8.20      2.10 o 
  -8  -5   3       20.11       22.77      3.02 o 
  -7  -5   3       44.62       43.03      2.97 o 
  -6  -5   3       37.34       39.55      1.80 o 
  -5  -5   3     1049.19     1046.33     58.22 o 
  -4  -5   3       23.56       20.94      1.12 o 
  -3  -5   3       77.66       70.43      1.24 o 
  -2  -5   3       97.91       84.82      2.87 o 
  -1  -5   3      163.15      162.79      2.53 o 
   0  -5   3     1425.51     1388.41     24.94 o 
   1  -5   3      813.59      770.28     17.51 o 
   2  -5   3      107.97      116.77      2.89 o 
   3  -5   3      593.95      571.93     11.33 o 
   4  -5   3      325.01      329.87     12.49 o 
   5  -5   3      123.05      125.45      6.09 o 
   6  -5   3      159.77      177.14      6.19 o 
   7  -5   3       69.42       77.48      5.84 o 
   8  -5   3       87.18       84.53      4.84 o 
   9  -5   3       97.55      101.36      6.05 o 
 -10  -4   3       17.32       26.00      4.71 o 
  -9  -4   3       59.02       57.23      3.33 o 
  -8  -4   3       36.72       42.43      3.41 o 
  -7  -4   3      196.46      196.09      6.47 o 
  -6  -4   3     1186.76     1209.16     28.83 o 
  -5  -4   3      287.56      284.28      6.38 o 
  -4  -4   3      678.37      609.66     19.87 o 
  -3  -4   3      584.73      511.32     33.89 o 
  -2  -4   3      724.67      702.89     10.20 o 
  -1  -4   3      626.87      621.78      7.76 o 
   0  -4   3       24.37       28.57      1.27 o 
   1  -4   3       50.88       52.46      1.29 o 
   2  -4   3      255.35      274.97      6.90 o 
   3  -4   3     1333.63     1313.99     43.78 o 
   4  -4   3      238.72      212.06      4.75 o 
   5  -4   3       96.37       94.54      5.84 o 
   6  -4   3      383.32      353.76     10.03 o 
   7  -4   3       22.02       23.08      2.74 o 
   8  -4   3       18.45       23.36      3.33 o 
   9  -4   3       17.66       22.18      3.40 o 
  10  -4   3       48.19       51.12      9.99 o 
 -11  -3   3       60.02       65.62      4.53 o 
 -10  -3   3       30.32       33.09      5.07 o 
  -9  -3   3       23.10       25.53      2.38 o 
  -8  -3   3      210.33      208.53      7.63 o 
  -7  -3   3      287.07      293.80      8.84 o 
  -6  -3   3     1069.73     1092.20     25.75 o 
  -5  -3   3      476.85      450.90      9.60 o 
  -4  -3   3     1184.28     1280.69     25.12 o 
  -3  -3   3     1184.58     1183.72     46.75 o 
  -2  -3   3      306.44      310.77      4.72 o 
  -1  -3   3        7.75        6.96      0.83 o 
   0  -3   3      702.28      695.96     16.53 o 
   1  -3   3       97.93       87.70      9.00 o 
   2  -3   3      851.06      895.56     13.99 o 
   3  -3   3      193.61      241.21      5.53 o 
   4  -3   3     1249.41     1274.59     28.68 o 
   5  -3   3      355.21      327.11      7.52 o 
   6  -3   3      257.43      238.38      7.48 o 
   7  -3   3      439.35      415.70     11.91 o 
   8  -3   3      210.45      202.31      6.84 o 
   9  -3   3      138.93      135.70      9.92 o 
  10  -3   3        8.28        6.89      2.91 o 
 -11  -2   3       49.05       59.79      8.81 o 
 -10  -2   3       95.52       95.19      4.89 o 
  -9  -2   3       35.46       35.39      3.64 o 
  -8  -2   3      124.69      118.63      5.24 o 
  -7  -2   3      391.66      381.40     10.32 o 
  -6  -2   3      457.39      446.34      9.46 o 
  -5  -2   3      452.34      447.52      8.46 o 
  -4  -2   3     2271.52     2359.12     55.11 o 
  -3  -2   3      189.51      196.34      5.99 o 
  -2  -2   3       43.71       51.44      3.27 o 
  -1  -2   3        9.70       10.71      0.38 o 
   0  -2   3      774.94      704.73     13.91 o 
   1  -2   3     1922.79     1876.52     46.02 o 
   2  -2   3      505.04      535.44     18.74 o 
   3  -2   3      272.87      256.40      5.00 o 
   4  -2   3      393.54      375.80      8.65 o 
   5  -2   3      243.99      228.19      8.81 o 
   6  -2   3       87.93       89.68      3.62 o 
   7  -2   3      560.57      532.08     12.88 o 
   8  -2   3       71.37       82.43      5.06 o 
   9  -2   3      180.30      170.71      6.73 o 
  10  -2   3       90.91       89.46      5.57 o 
 -11  -1   3       20.95       15.15      5.23 o 
 -10  -1   3       20.32       22.09      3.49 o 
  -9  -1   3      229.59      238.03     13.11 o 
  -8  -1   3      118.90      114.96      4.42 o 
  -7  -1   3      397.21      375.22      8.77 o 
  -6  -1   3       20.57       19.94      1.82 o 
  -5  -1   3      707.00      671.51     41.37 o 
  -4  -1   3      359.06      368.27     10.70 o 
  -3  -1   3     1455.57     1377.06     71.33 o 
  -2  -1   3      176.47      170.87      9.09 o 
  -1  -1   3      807.95      685.55      9.35 o 
   0  -1   3       55.29       56.09      6.12 o 
   1  -1   3     1923.84     1766.04     38.58 o 
   2  -1   3      283.35      313.31     10.39 o 
   3  -1   3       77.38       87.16      2.35 o 
   4  -1   3      302.79      319.11      6.44 o 
   5  -1   3      320.16      319.50      7.28 o 
   6  -1   3      465.42      445.40     12.30 o 
   7  -1   3      214.69      207.79      7.96 o 
   8  -1   3      480.72      446.13     14.00 o 
   9  -1   3       70.50       73.26      4.41 o 
  10  -1   3      115.11      113.50     10.34 o 
 -11   0   3       13.70        9.89      2.55 o 
 -10   0   3        6.41        7.10      2.13 o 
  -9   0   3       88.29       84.20      8.35 o 
  -8   0   3      408.64      415.39     15.13 o 
  -7   0   3       26.35       30.99      4.16 o 
  -6   0   3      119.84      144.28     10.65 o 
  -5   0   3      510.12      551.74     10.38 o 
  -4   0   3      541.40      620.26     12.13 o 
  -3   0   3      123.41      131.96      5.27 o 
  -2   0   3      396.65      410.54      4.88 o 
  -1   0   3     1122.41     1172.90     19.19 o 
   0   0   3      368.44      373.23      5.80 o 
   1   0   3      663.04      759.30     14.12 o 
   2   0   3     3470.38     3892.80    107.93 o 
   3   0   3       22.14       30.47      2.97 o 
   4   0   3      140.57      164.33      3.95 o 
   5   0   3      386.85      372.68      9.65 o 
   6   0   3       76.19       69.64      3.44 o 
   7   0   3       62.22       63.93      3.62 o 
   8   0   3       45.00       47.11      3.44 o 
   9   0   3       19.77       16.21      3.17 o 
  10   0   3      315.62      292.91     12.59 o 
 -11   1   3       21.20       18.67      3.70 o 
 -10   1   3       20.23       26.40      5.33 o 
  -9   1   3      229.12      227.21      7.28 o 
  -8   1   3      118.76      109.99      4.42 o 
  -7   1   3      398.38      377.97      8.83 o 
  -6   1   3       20.52       23.24      3.69 o 
  -5   1   3      705.33      687.58     17.56 o 
  -4   1   3      358.94      365.09      7.55 o 
  -3   1   3     1456.38     1492.70     45.88 o 
  -2   1   3      176.51      191.20      5.74 o 
  -1   1   3      808.14      684.66     19.87 o 
   0   1   3       56.11       51.93      2.27 o 
   1   1   3     1922.02     1873.33     34.90 o 
   2   1   3      282.87      316.80      6.30 o 
   3   1   3       77.32       85.44      2.39 o 
   4   1   3      302.85      324.33      7.37 o 
   5   1   3      320.48      317.03      8.39 o 
   6   1   3      464.83      450.47     10.53 o 
   7   1   3      214.78      203.80      6.47 o 
   8   1   3      481.55      441.62     14.06 o 
   9   1   3       70.40       69.62      5.68 o 
  10   1   3      115.23      103.79      6.76 o 
 -11   2   3       49.11       53.29      4.45 o 
 -10   2   3       95.14       90.68      8.39 o 
  -9   2   3       35.87       39.58      3.70 o 
  -8   2   3      123.43      115.26      5.35 o 
  -7   2   3      391.93      395.32     20.33 o 
  -6   2   3      457.87      471.04     11.29 o 
  -5   2   3      453.03      483.12     12.33 o 
  -4   2   3     2268.85     2351.02     92.48 o 
  -3   2   3      189.24      188.70      9.69 o 
  -2   2   3       43.45       61.96      2.36 o 
  -1   2   3        9.49        9.96      0.67 o 
   0   2   3      775.76      669.09     38.76 o 
   1   2   3     1921.89     1793.88     32.15 o 
   2   2   3      506.32      534.83      8.03 o 
   3   2   3      273.43      261.49      8.13 o 
   4   2   3      394.59      369.03     10.01 o 
   5   2   3      244.21      248.75      7.01 o 
   6   2   3       88.28       84.70      3.60 o 
   7   2   3      560.09      530.90     12.85 o 
   8   2   3       72.04       73.63      4.15 o 
   9   2   3      180.33      165.22      6.69 o 
  10   2   3       91.33       98.13      6.67 o 
 -11   3   3       59.85       61.53      4.40 o 
 -10   3   3       30.49       30.50      2.66 o 
  -9   3   3       22.96       22.48      5.76 o 
  -8   3   3      209.61      214.17      6.31 o 
  -7   3   3      287.86      301.48      7.38 o 
  -6   3   3     1070.20     1099.61     21.05 o 
  -5   3   3      479.35      469.18     11.58 o 
  -4   3   3     1183.76     1262.97     20.70 o 
  -3   3   3     1185.71     1163.54     32.50 o 
  -2   3   3      305.13      323.93      6.35 o 
  -1   3   3        7.65        7.52      0.49 o 
   0   3   3      703.65      709.16     12.03 o 
   1   3   3       97.65       97.60      2.44 o 
   2   3   3      847.71      877.50     13.40 o 
   3   3   3      193.08      241.12      4.73 o 
   4   3   3     1252.56     1212.01     27.62 o 
   5   3   3      355.12      336.89      8.42 o 
   6   3   3      257.48      250.19      6.08 o 
   7   3   3      438.98      416.68     11.34 o 
   8   3   3      210.44      213.67      6.66 o 
   9   3   3      139.34      133.25      5.84 o 
  10   3   3        8.35        6.50      2.24 o 
 -10   4   3       17.16       15.97      2.95 o 
  -9   4   3       58.83       58.30      3.08 o 
  -8   4   3       36.52       41.22      2.20 o 
  -7   4   3      196.09      194.02      4.50 o 
  -6   4   3     1188.60     1209.75     22.95 o 
  -5   4   3      287.98      289.80     13.05 o 
  -4   4   3      678.31      636.13     24.03 o 
  -3   4   3      584.51      544.11     37.38 o 
  -2   4   3      723.75      708.89     13.62 o 
   0   4   3       24.36       22.75      3.07 o 
   1   4   3       50.71       50.30      2.15 o 
   2   4   3      255.42      274.42      4.16 o 
   3   4   3     1333.66     1297.08     25.89 o 
   4   4   3      239.38      224.58      5.53 o 
   5   4   3       96.57       89.29      2.96 o 
   6   4   3      383.18      355.47      7.16 o 
   7   4   3       22.08       26.10      3.45 o 
   8   4   3       18.59       33.87      6.27 o 
   9   4   3       17.67       19.00      3.12 o 
  10   4   3       48.10       51.47      5.18 o 
 -10   5   3      163.78      163.67      7.78 o 
  -9   5   3        9.80        9.06      1.76 o 
  -8   5   3       20.03       22.03      1.43 o 
  -7   5   3       44.53       41.86      1.90 o 
  -6   5   3       37.41       41.42      2.74 o 
  -5   5   3     1052.31     1006.44     16.03 o 
  -4   5   3       23.73       18.95      1.42 o 
  -3   5   3       78.35       77.53      1.84 o 
   0   5   3     1423.68     1417.27     49.67 o 
   1   5   3      813.04      733.81     12.56 o 
   2   5   3      106.85      116.42      3.36 o 
   3   5   3      595.32      578.38      9.02 o 
   4   5   3      324.88      323.29      6.23 o 
   5   5   3      123.45      125.51      3.57 o 
   6   5   3      159.97      167.21      7.25 o 
   7   5   3       69.22       75.14      3.00 o 
   8   5   3       87.15       80.56      3.88 o 
   9   5   3       97.65       95.07      5.49 o 
  -9   6   3       55.89       55.96      2.84 o 
  -8   6   3      143.44      138.76      3.82 o 
  -7   6   3        6.34        8.47      0.94 o 
  -6   6   3      145.47      138.74      5.32 o 
  -5   6   3        5.38        5.56      0.65 o 
  -4   6   3       56.30       57.92      6.66 o 
   0   6   3       50.16       49.67      3.69 o 
   1   6   3      416.05      428.28     12.90 o 
   2   6   3      420.82      440.10      8.89 o 
   3   6   3      162.04      179.22      3.56 o 
   4   6   3       83.58       83.91      4.09 o 
   5   6   3       12.70       13.46      1.63 o 
   6   6   3        6.65        6.34      1.30 o 
   7   6   3       46.30       48.53      3.35 o 
   8   6   3      130.46      134.48      6.26 o 
  -8   7   3       30.11       32.61      4.16 o 
  -7   7   3       57.59       59.82      2.70 o 
  -6   7   3       10.36        8.48      1.30 o 
  -5   7   3      118.61      107.39      2.16 o 
   1   7   3      112.61      112.96      5.94 o 
   2   7   3       84.11       88.07      8.19 o 
   3   7   3      114.54      116.43      6.30 o 
   4   7   3      176.67      195.35      9.04 o 
   5   7   3       87.19       87.16      3.58 o 
   6   7   3       17.49       22.62      1.61 o 
   7   7   3       63.15       72.13      2.85 o 
   8   7   3       27.37       33.55      2.56 o 
  -7   8   3       21.26       15.67      1.84 o 
  -6   8   3       95.40       93.71      3.79 o 
   2   8   3        5.97        5.22      4.20 o 
   3   8   3      124.42      126.27     11.47 o 
   4   8   3       63.55       70.20      2.41 o 
   5   8   3      152.97      170.74      6.63 o 
   6   8   3       49.28       53.23      5.82 o 
   7   8   3       16.80       18.75      2.53 o 
   3   9   3        3.83        7.07      4.61 o 
   4   9   3       76.17       90.74      6.76 o 
   5   9   3       29.45       40.35      4.92 o 
  -3 -10   4       28.90       29.49      3.33 o 
  -2 -10   4        6.11        4.21      1.00 o 
  -1 -10   4       18.25       11.07      1.19 o 
   0 -10   4        7.93        7.18      2.05 o 
   1 -10   4       74.44       67.57      8.71 o 
   2 -10   4        2.01        2.66      1.16 o 
   3 -10   4        0.40        0.55      1.38 o 
  -6  -9   4       29.69       23.32      5.63 o 
  -5  -9   4        0.97        2.12      1.40 o 
  -4  -9   4       10.24        8.37      1.57 o 
  -3  -9   4       14.72       10.69      1.34 o 
  -2  -9   4       66.91       61.61      2.59 o 
  -1  -9   4       32.10       37.10      3.21 o 
   0  -9   4        6.24        4.12      1.09 o 
   1  -9   4       51.12       55.89      4.37 o 
   2  -9   4       70.51       63.84      4.05 o 
   3  -9   4       51.43       53.53      4.60 o 
   4  -9   4       67.48       62.57      4.51 o 
   5  -9   4        9.93       11.37      2.56 o 
  -7  -8   4       32.73       42.03      5.27 o 
  -6  -8   4        3.74        3.22      2.06 o 
  -5  -8   4       58.68       52.07      4.02 o 
  -4  -8   4      177.06      190.17     12.39 o 
  -3  -8   4       94.59       78.21      3.51 o 
  -2  -8   4       58.40       59.31      2.18 o 
  -1  -8   4       61.80       60.04      1.67 o 
   0  -8   4       29.42       33.12      2.04 o 
   1  -8   4       35.25       35.53      1.87 o 
   2  -8   4       39.58       46.72      2.36 o 
   3  -8   4       82.55       89.76      5.11 o 
   4  -8   4       48.79       53.77      3.01 o 
   5  -8   4       56.80       64.49      3.19 o 
   6  -8   4       31.50       32.80      2.14 o 
  -8  -7   4        5.39        6.16      2.06 o 
  -7  -7   4      153.56      146.09     16.85 o 
  -6  -7   4        6.47        6.36      1.14 o 
  -5  -7   4      115.52      112.59      7.42 o 
  -4  -7   4       18.59       22.21      3.48 o 
  -3  -7   4        8.94        8.90      1.57 o 
  -2  -7   4       90.33       73.86      2.93 o 
  -1  -7   4       75.00       73.25      1.96 o 
   0  -7   4      116.45      108.51      2.51 o 
   1  -7   4       52.70       52.94      2.55 o 
   2  -7   4      169.09      158.40      2.37 o 
   3  -7   4       24.56       24.85      3.97 o 
   4  -7   4      123.84      126.20      6.35 o 
   5  -7   4       60.03       65.59      2.77 o 
   6  -7   4       95.77       85.18      5.51 o 
   7  -7   4        9.57        9.71      2.33 o 
  -9  -6   4       15.41       13.08      1.72 o 
  -8  -6   4      166.05      164.98      4.60 o 
  -7  -6   4       40.76       40.50      1.86 o 
  -6  -6   4        5.10        5.37      0.79 o 
  -5  -6   4      310.89      294.75      5.51 o 
  -4  -6   4      132.53      146.26      4.30 o 
  -3  -6   4       77.95       70.93      5.22 o 
  -2  -6   4      247.17      258.26      5.18 o 
  -1  -6   4       11.63       11.33      0.83 o 
   0  -6   4       99.71       99.49      2.22 o 
   1  -6   4       77.85       77.97      3.70 o 
   2  -6   4      412.60      452.65      9.77 o 
   3  -6   4       76.31       79.35      2.03 o 
   4  -6   4       31.33       30.16      1.57 o 
   5  -6   4       65.96       67.27      3.41 o 
   6  -6   4       26.58       25.49      2.36 o 
   7  -6   4       53.58       56.48      4.61 o 
   8  -6   4      155.20      145.28      5.82 o 
 -10  -5   4       20.68       21.57      3.25 o 
  -9  -5   4      105.43      112.43      5.72 o 
  -8  -5   4       10.12       12.60      2.24 o 
  -7  -5   4       40.67       46.77      2.89 o 
  -6  -5   4      115.49      120.42      3.53 o 
  -5  -5   4      386.37      387.45      7.83 o 
  -4  -5   4      298.69      285.31      5.24 o 
  -3  -5   4       20.07       21.85      2.94 o 
  -2  -5   4      200.33      188.86      3.15 o 
  -1  -5   4      300.80      272.31      4.15 o 
   0  -5   4       24.03       22.61      1.13 o 
   1  -5   4      191.84      189.27      4.95 o 
   2  -5   4      342.47      329.21      5.77 o 
   3  -5   4      135.46      146.80      3.30 o 
   4  -5   4       13.98       25.27      2.61 o 
   5  -5   4       80.84       91.00      4.06 o 
   6  -5   4      261.93      258.48      7.66 o 
   7  -5   4       79.13       75.20      5.89 o 
   8  -5   4       82.64       80.61      4.26 o 
   9  -5   4       42.02       44.59      5.48 o 
 -10  -4   4       20.69       21.91      2.57 o 
  -9  -4   4      178.41      176.39      5.66 o 
  -8  -4   4      171.11      162.77      7.32 o 
  -7  -4   4      191.17      202.03      6.37 o 
  -6  -4   4        0.63        0.93      0.81 o 
  -5  -4   4      279.51      294.30     13.52 o 
  -4  -4   4      216.14      188.23      5.12 o 
  -3  -4   4      911.82      840.82     23.66 o 
  -2  -4   4       62.15       51.17      2.45 o 
  -1  -4   4        7.65        6.75      0.43 o 
   0  -4   4       34.21       36.36      1.77 o 
   1  -4   4      501.83      510.22     15.47 o 
   2  -4   4       16.80       27.37      5.82 o 
   3  -4   4      801.90      787.49     18.69 o 
   4  -4   4        9.62        8.43      1.52 o 
   5  -4   4      414.11      390.93     10.47 o 
   6  -4   4      292.10      290.32      8.62 o 
   7  -4   4       41.83       34.98      2.81 o 
   8  -4   4      137.64      137.49      5.64 o 
   9  -4   4       64.04       70.57      5.40 o 
 -10  -3   4      130.72      121.23      5.43 o 
  -9  -3   4       50.38       48.80      3.33 o 
  -8  -3   4      100.19       99.53      4.02 o 
  -7  -3   4       50.69       56.18      2.71 o 
  -6  -3   4      567.90      561.75     13.77 o 
  -5  -3   4      379.93      395.95     10.21 o 
  -4  -3   4       60.92       66.49      2.82 o 
  -3  -3   4       17.61       22.99      0.81 o 
  -2  -3   4       25.97       21.46      2.50 o 
  -1  -3   4      444.69      454.23      6.50 o 
   0  -3   4     2137.39     2063.24     46.77 o 
   1  -3   4      181.98      188.50      5.83 o 
   2  -3   4      129.44      127.73      3.62 o 
   3  -3   4     1312.25     1287.26     26.98 o 
   4  -3   4      197.11      199.32      4.99 o 
   5  -3   4      838.67      837.43     23.85 o 
   6  -3   4        9.05        9.96      2.22 o 
   7  -3   4       35.62       40.41      2.96 o 
   8  -3   4       20.75       20.36      3.25 o 
   9  -3   4       22.15       20.42      3.60 o 
  10  -3   4       17.24       15.96      3.33 o 
 -11  -2   4       22.82       20.17      3.98 o 
 -10  -2   4       21.40       27.30      3.38 o 
  -9  -2   4      299.61      291.05      9.71 o 
  -8  -2   4      864.34      849.90     22.37 o 
  -7  -2   4      257.26      254.68      9.93 o 
  -6  -2   4      584.30      559.34     11.53 o 
  -5  -2   4      200.51      211.26      7.15 o 
  -4  -2   4      578.69      606.39     12.75 o 
  -3  -2   4      115.74      134.91      3.36 o 
  -2  -2   4      563.31      533.53      9.56 o 
  -1  -2   4      428.75      417.35      6.66 o 
   0  -2   4      264.15      240.44      3.66 o 
   1  -2   4     3299.41     3587.78     78.99 o 
   2  -2   4     1017.13     1018.48     19.87 o 
   3  -2   4      742.70      766.83     24.37 o 
   4  -2   4      722.30      710.10     28.27 o 
   5  -2   4       36.35       40.02      2.45 o 
   6  -2   4      137.92      126.02      5.84 o 
   7  -2   4      309.64      297.78     10.55 o 
   8  -2   4       65.88       58.65      4.85 o 
   9  -2   4       75.07       72.15      4.60 o 
  10  -2   4       70.15       70.36      5.07 o 
 -11  -1   4       25.67       19.21      5.60 o 
 -10  -1   4        6.83        5.78      2.56 o 
  -9  -1   4       84.06       76.74      5.48 o 
  -8  -1   4       18.68       16.24      2.63 o 
  -7  -1   4      296.95      291.80      9.58 o 
  -6  -1   4       18.80       24.52      2.62 o 
  -5  -1   4      516.80      539.32     11.93 o 
  -4  -1   4      742.19      770.28     14.18 o 
  -3  -1   4     1988.94     2086.02     53.64 o 
  -2  -1   4     2531.68     2628.63    126.02 o 
  -1  -1   4     1246.33     1129.19     27.37 o 
   0  -1   4      421.01      374.20      5.44 o 
   1  -1   4     1831.21     2003.22     43.41 o 
   2  -1   4     1659.74     1657.18     36.70 o 
   3  -1   4     1829.37     2001.81     45.48 o 
   4  -1   4       23.87       26.30      2.05 o 
   5  -1   4      884.93      909.75     22.58 o 
   6  -1   4      314.08      296.60      9.29 o 
   7  -1   4      501.81      482.85     12.35 o 
   8  -1   4       71.39       65.64      4.02 o 
   9  -1   4       46.40       41.98      4.66 o 
  10  -1   4       10.93       12.86      3.61 o 
 -11   0   4        0.79        0.22      1.74 o 
 -10   0   4      182.08      166.55      7.02 o 
  -9   0   4        2.86        4.04      3.07 o 
  -8   0   4       15.57        8.74      2.09 o 
  -7   0   4      602.89      622.38     15.78 o 
  -6   0   4     1513.76     1565.56     35.66 o 
  -5   0   4       38.73       36.48      2.25 o 
  -4   0   4     3671.08     3895.92    108.53 o 
  -3   0   4     1545.52     1784.30     45.77 o 
  -2   0   4       28.15       35.02      0.75 o 
  -1   0   4     2433.12     2663.15     70.57 o 
   0   0   4     1558.52     1764.73     28.85 o 
   1   0   4     3454.95     3744.85    102.19 o 
   2   0   4      113.00      103.52      2.64 o 
   3   0   4       41.42       58.18      2.17 o 
   4   0   4      186.75      193.92      4.78 o 
   5   0   4     1633.84     1667.82     39.94 o 
   6   0   4     1103.42     1050.67     24.62 o 
   7   0   4       24.26       32.38      5.89 o 
   8   0   4       92.61       83.60      5.43 o 
   9   0   4       43.13       42.49      4.50 o 
  10   0   4        0.30       -0.45      1.77 o 
 -11   1   4       25.79       23.55      3.22 o 
 -10   1   4        6.79        4.84      1.99 o 
  -9   1   4       83.84       90.33      4.31 o 
  -8   1   4       18.49       15.83      2.14 o 
  -7   1   4      296.28      282.00      7.27 o 
  -6   1   4       18.98       24.87      1.98 o 
  -5   1   4      516.48      555.31     14.38 o 
  -4   1   4      743.86      778.53     15.76 o 
  -3   1   4     1989.17     2113.54     48.48 o 
  -2   1   4     2532.43     2640.77     90.94 o 
  -1   1   4     1247.64     1152.84     21.04 o 
   0   1   4      419.26      388.38      5.42 o 
   1   1   4     1837.69     2007.89     37.67 o 
   2   1   4     1657.47     1683.19     29.33 o 
   3   1   4     1832.80     2017.74     48.16 o 
   4   1   4       24.05       21.77      2.26 o 
   5   1   4      883.88      907.52     19.97 o 
   6   1   4      312.53      279.78      7.74 o 
   7   1   4      502.35      485.13     12.52 o 
   8   1   4       72.11       65.00      3.90 o 
   9   1   4       46.39       46.32      4.73 o 
  10   1   4       10.88       10.36      3.66 o 
 -11   2   4       22.69       19.18      5.53 o 
 -10   2   4       21.53       22.53      5.31 o 
  -9   2   4      299.29      294.44     10.08 o 
  -8   2   4      865.90      862.58     29.55 o 
  -7   2   4      255.59      272.80      6.82 o 
  -6   2   4      585.74      592.10     12.16 o 
  -5   2   4      199.95      214.03      4.81 o 
  -4   2   4      578.87      591.36      8.75 o 
  -3   2   4      116.75      141.12      3.48 o 
  -2   2   4      565.16      555.89     11.47 o 
  -1   2   4      428.56      413.37      9.01 o 
   0   2   4      263.27      246.39      9.63 o 
   1   2   4     3302.79     3510.79     76.92 o 
   2   2   4     1019.76     1034.06     16.08 o 
   3   2   4      743.26      773.55     14.24 o 
   4   2   4      720.23      727.23     13.84 o 
   5   2   4       36.00       32.05      5.82 o 
   6   2   4      138.72      125.97      4.58 o 
   7   2   4      310.14      295.32      8.25 o 
   8   2   4       65.96       75.56      8.70 o 
   9   2   4       74.93       74.73      6.66 o 
  10   2   4       69.76       70.38      5.09 o 
 -10   3   4      130.64      136.40      4.86 o 
  -9   3   4       50.20       57.38      2.56 o 
  -8   3   4       99.74      103.86      3.06 o 
  -7   3   4       50.34       58.21      3.28 o 
  -6   3   4      569.10      582.22     10.40 o 
  -5   3   4      378.59      377.74     13.34 o 
  -4   3   4       61.72       61.67      4.10 o 
  -3   3   4       17.57       30.83      1.95 o 
  -2   3   4       26.29       23.04      1.43 o 
  -1   3   4      445.76      453.68      5.54 o 
   0   3   4     2138.12     2170.79     46.45 o 
   1   3   4      182.54      191.09      2.89 o 
   2   3   4      129.06      124.34      5.40 o 
   3   3   4     1313.75     1283.19     24.77 o 
   4   3   4      196.52      184.02     14.34 o 
   5   3   4      839.20      841.50     18.30 o 
   6   3   4        9.13       10.07      1.48 o 
   7   3   4       35.66       40.74      6.22 o 
   8   3   4       20.77       20.43      3.97 o 
   9   3   4       22.30       21.20      2.71 o 
  10   3   4       17.12       14.43      3.21 o 
 -10   4   4       20.86       20.79      2.26 o 
  -9   4   4      178.17      171.28      4.25 o 
  -8   4   4      171.43      164.72      4.81 o 
  -7   4   4      191.56      192.81      4.17 o 
  -6   4   4        0.67        1.73      0.80 o 
  -5   4   4      280.17      286.69      7.81 o 
  -4   4   4      215.73      189.60      9.11 o 
  -3   4   4      910.59      817.34     17.92 o 
  -2   4   4       61.79       54.76      1.64 o 
  -1   4   4        7.66        6.27      0.49 o 
   0   4   4       34.34       35.77      1.11 o 
   1   4   4      501.84      493.64     13.20 o 
   2   4   4       16.84       24.53      2.45 o 
   3   4   4      803.30      804.57     14.23 o 
   4   4   4        9.93       10.71      1.43 o 
   5   4   4      414.36      394.34      8.20 o 
   6   4   4      291.20      278.28      7.11 o 
   7   4   4       41.92       38.15      2.84 o 
   8   4   4      137.25      133.66      5.33 o 
   9   4   4       64.05       61.55      5.77 o 
 -10   5   4       20.66       14.67      2.73 o 
  -9   5   4      105.56      105.14      7.81 o 
  -8   5   4       10.13       11.21      1.03 o 
  -7   5   4       40.88       42.00      1.38 o 
  -6   5   4      114.86      116.36      4.97 o 
  -5   5   4      385.65      370.30     16.59 o 
  -4   5   4      298.94      296.68      7.17 o 
  -3   5   4       20.16       22.63      0.92 o 
   0   5   4       23.76       30.52      2.46 o 
   1   5   4      192.37      172.24      9.01 o 
   2   5   4      342.81      330.24      5.24 o 
   3   5   4      134.90      146.58      2.94 o 
   4   5   4       14.03       24.93      2.52 o 
   5   5   4       81.22       88.32      3.85 o 
   6   5   4      261.16      244.76      6.08 o 
   7   5   4       79.41       75.81      3.52 o 
   8   5   4       82.62       82.33      4.20 o 
   9   5   4       41.80       43.77      3.17 o 
  -9   6   4       15.40       12.53      1.83 o 
  -8   6   4      166.03      157.41     14.79 o 
  -7   6   4       40.72       40.51      2.31 o 
  -6   6   4        5.04        4.76      0.79 o 
  -5   6   4      310.59      293.79     15.31 o 
  -4   6   4      132.05      146.96      2.25 o 
   0   6   4       99.51      112.14      5.12 o 
   1   6   4       77.62       85.68      2.71 o 
   2   6   4      412.90      451.25      7.62 o 
   3   6   4       76.14       81.58      2.28 o 
   4   6   4       31.19       28.56      1.81 o 
   5   6   4       65.80       61.76      2.38 o 
   6   6   4       26.41       24.92      3.03 o 
   7   6   4       53.68       63.81      4.67 o 
   8   6   4      155.22      155.04      5.08 o 
  -8   7   4        5.42        6.40      1.63 o 
  -7   7   4      153.49      127.52     13.62 o 
  -6   7   4        6.44        5.61      1.28 o 
  -5   7   4      115.93      110.91      1.95 o 
   1   7   4       52.60       56.94      4.30 o 
   2   7   4      168.63      173.56      5.53 o 
   3   7   4       24.61       30.05      2.61 o 
   4   7   4      123.80      126.50      6.25 o 
   5   7   4       59.83       66.64      3.05 o 
   6   7   4       96.12       96.82      5.32 o 
   7   7   4        9.49       11.69      1.63 o 
   1   8   4       35.25       31.85      3.99 o 
   2   8   4       39.39       48.85      4.61 o 
   3   8   4       82.35       98.06      3.02 o 
   4   8   4       48.93       57.06      3.45 o 
   5   8   4       56.92       65.53      7.94 o 
   6   8   4       31.69       38.35      3.22 o 
   2   9   4       70.87       84.49      6.04 o 
   3   9   4       51.30       59.81      5.84 o 
   4   9   4       67.58       77.32     10.96 o 
   5   9   4        9.91       14.03      3.89 o 
  -2 -10   5       17.66       13.27      3.32 o 
  -1 -10   5        6.25        6.15      1.20 o 
   0 -10   5        1.83        1.68      0.98 o 
   1 -10   5       61.90       45.38      6.42 o 
  -5  -9   5        8.43        9.16      1.56 o 
  -4  -9   5        8.48        6.38      1.52 o 
  -3  -9   5       20.24       22.29      2.20 o 
  -2  -9   5       51.14       54.99      2.51 o 
  -1  -9   5        0.27       -0.17      0.56 o 
   0  -9   5       18.58       19.60      1.39 o 
   1  -9   5       41.05       39.37      2.56 o 
   2  -9   5        9.17        6.35      2.53 o 
   3  -9   5       18.63       13.97      2.56 o 
   4  -9   5       36.02       45.37      4.20 o 
  -7  -8   5        5.70        7.20      2.06 o 
  -6  -8   5        2.73        3.95      2.01 o 
  -5  -8   5       10.83       11.52      2.59 o 
  -4  -8   5       82.65       98.16      3.74 o 
  -3  -8   5       95.16       91.41      4.70 o 
  -2  -8   5       60.31       53.70      2.19 o 
  -1  -8   5      163.22      175.03      3.45 o 
   0  -8   5       44.84       48.70      1.79 o 
   1  -8   5       32.13       32.82      2.26 o 
   2  -8   5       18.13       15.58      2.14 o 
   3  -8   5       30.22       22.51      6.50 o 
   4  -8   5        2.82        1.95      1.84 o 
   5  -8   5       23.71       21.81      3.38 o 
   6  -8   5       31.89       27.96      7.89 o 
  -8  -7   5       18.59       14.88      3.38 o 
  -7  -7   5      223.51      227.77     10.24 o 
  -6  -7   5       15.78       17.54      2.85 o 
  -5  -7   5      154.82      165.43      6.54 o 
  -4  -7   5       77.33       91.31      3.76 o 
  -3  -7   5       46.73       42.02      2.21 o 
  -2  -7   5       25.96       32.54      1.88 o 
  -1  -7   5       19.03       19.55      1.61 o 
   0  -7   5      344.69      367.21      5.60 o 
   1  -7   5       40.57       43.06      1.98 o 
   2  -7   5      120.19      132.15      4.50 o 
   3  -7   5      234.86      247.66     15.92 o 
   4  -7   5       72.59       86.79      4.40 o 
   5  -7   5       11.44       10.75      1.99 o 
   6  -7   5       43.44       40.53      3.89 o 
   7  -7   5       78.17       77.87      3.75 o 
  -9  -6   5       31.32       31.08      2.93 o 
  -8  -6   5      172.48      192.91      5.55 o 
  -7  -6   5       49.98       52.10      2.71 o 
  -6  -6   5      155.87      166.48      3.93 o 
  -5  -6   5       29.74       37.21      2.56 o 
  -4  -6   5      137.99      148.09      5.23 o 
  -3  -6   5      283.09      281.53      4.37 o 
  -2  -6   5      134.43      132.61      2.24 o 
  -1  -6   5       45.65       45.71      1.75 o 
   0  -6   5      121.76      136.81      3.72 o 
   1  -6   5      359.65      361.89      8.83 o 
   2  -6   5      375.43      379.16      6.21 o 
   3  -6   5      192.66      204.05      5.97 o 
   4  -6   5        1.18        2.39      0.82 o 
   5  -6   5       96.84       93.03      9.93 o 
   6  -6   5       35.13       35.42      2.44 o 
   7  -6   5       51.54       56.59      4.21 o 
   8  -6   5       25.44       30.64      7.07 o 
  -9  -5   5       61.51       65.14      3.35 o 
  -8  -5   5       30.57       35.14      2.16 o 
  -7  -5   5      242.63      247.06      7.01 o 
  -6  -5   5      236.09      245.96      5.70 o 
  -5  -5   5       61.16       57.87      2.20 o 
  -4  -5   5       47.54       45.25      3.74 o 
  -3  -5   5      358.41      369.34     11.49 o 
  -2  -5   5      185.07      156.99      6.92 o 
  -1  -5   5      485.89      445.71      6.33 o 
   0  -5   5      461.78      455.95     12.29 o 
   1  -5   5       94.91       99.26      2.42 o 
   2  -5   5      333.25      386.12      6.31 o 
   3  -5   5      331.89      322.62      7.08 o 
   4  -5   5      138.01      140.21      3.69 o 
   5  -5   5      345.51      346.02      9.06 o 
   6  -5   5       36.81       40.38      3.52 o 
   7  -5   5       37.62       32.14      4.30 o 
   8  -5   5       16.04       16.45      3.18 o 
 -10  -4   5       67.78       75.23      5.50 o 
  -9  -4   5       80.74       84.94      5.02 o 
  -8  -4   5       42.69       46.66      3.58 o 
  -7  -4   5       58.06       61.81      6.50 o 
  -6  -4   5      149.06      157.41      3.12 o 
  -5  -4   5      498.25      451.85      8.10 o 
  -4  -4   5       75.01       77.14      2.78 o 
  -3  -4   5      781.92      710.20     15.26 o 
  -2  -4   5       82.82       80.97      4.15 o 
  -1  -4   5      519.34      491.07      7.72 o 
   0  -4   5      278.62      251.78      6.76 o 
   1  -4   5      395.13      407.96      6.72 o 
   2  -4   5      466.13      425.67     19.97 o 
   3  -4   5      696.89      677.42     14.97 o 
   4  -4   5       71.22       71.61      3.70 o 
   5  -4   5        4.27        4.40      1.52 o 
   6  -4   5      306.89      317.77     10.06 o 
   7  -4   5      169.73      173.17      9.06 o 
   8  -4   5      139.70      137.32      7.29 o 
   9  -4   5       43.59       39.16     15.52 o 
 -10  -3   5        4.60        4.11      2.96 o 
  -9  -3   5       41.47       43.65      5.38 o 
  -8  -3   5       14.92       15.44      3.50 o 
  -7  -3   5       41.89       49.22      6.76 o 
  -6  -3   5      146.85      146.34      7.22 o 
  -5  -3   5      215.77      218.96      4.49 o 
  -4  -3   5      557.80      543.29      7.92 o 
  -3  -3   5      461.00      450.83     10.96 o 
  -2  -3   5     1223.85     1222.94     24.25 o 
  -1  -3   5      115.46      118.31      2.84 o 
   0  -3   5      313.07      292.30      7.03 o 
   1  -3   5      877.40      864.12     13.43 o 
   2  -3   5       92.19      109.87      9.22 o 
   3  -3   5      739.59      724.49     16.28 o 
   4  -3   5      350.94      361.17      8.19 o 
   5  -3   5      108.74       93.91      3.72 o 
   6  -3   5       57.92       65.84      3.39 o 
   7  -3   5      157.88      162.53      7.14 o 
   8  -3   5       50.17       46.99      9.11 o 
   9  -3   5        1.42        3.12      3.40 o 
 -10  -2   5        3.93        5.46      2.46 o 
  -9  -2   5      367.13      356.29     12.08 o 
  -8  -2   5      142.85      164.28      8.88 o 
  -7  -2   5      192.41      206.22      6.32 o 
  -6  -2   5      231.31      240.71      7.53 o 
  -5  -2   5      149.80      138.32      5.80 o 
  -4  -2   5      366.17      346.15      6.73 o 
  -3  -2   5      123.52      115.30      2.50 o 
  -2  -2   5      298.65      303.04      5.17 o 
  -1  -2   5      313.54      296.84      9.76 o 
   0  -2   5      283.84      283.06      4.97 o 
   1  -2   5      150.98      139.11      3.94 o 
   2  -2   5      554.23      578.58     10.75 o 
   3  -2   5     1307.58     1276.69     27.68 o 
   4  -2   5     1359.71     1295.86     29.80 o 
   5  -2   5      519.17      490.59     13.46 o 
   6  -2   5       24.17       26.55      3.02 o 
   7  -2   5      201.67      201.29      6.33 o 
   8  -2   5       26.67       26.24      4.97 o 
   9  -2   5       38.12       37.98      3.80 o 
 -11  -1   5       63.83       66.57      5.79 o 
 -10  -1   5       37.00       38.49      5.58 o 
  -9  -1   5       28.62       30.11      3.83 o 
  -8  -1   5       41.18       43.62      2.90 o 
  -7  -1   5      250.03      249.67      9.88 o 
  -6  -1   5       41.87       43.72      4.03 o 
  -5  -1   5      621.79      666.96     14.74 o 
  -4  -1   5      559.19      519.35      9.66 o 
  -3  -1   5      328.15      289.93      4.60 o 
  -2  -1   5      333.42      332.51      5.09 o 
  -1  -1   5      683.84      634.33     10.49 o 
   0  -1   5       56.97       73.18      2.56 o 
   1  -1   5      557.53      615.93     10.79 o 
   2  -1   5      159.24      159.36     11.83 o 
   3  -1   5     1401.79     1397.23     35.02 o 
   4  -1   5      411.89      420.82     11.28 o 
   5  -1   5      234.94      246.08      8.40 o 
   6  -1   5       45.47       41.78      3.66 o 
   7  -1   5       39.30       42.98      4.51 o 
   8  -1   5        5.91        5.27      1.88 o 
   9  -1   5      179.43      164.89      7.49 o 
  10  -1   5       89.40       87.33      5.97 o 
 -11   0   5       29.07       28.52      4.33 o 
 -10   0   5      504.18      529.36     17.70 o 
  -9   0   5      142.32      141.17      6.64 o 
  -8   0   5       71.08       78.23      4.53 o 
  -7   0   5      166.99      183.45      6.49 o 
  -6   0   5        2.44        7.71      1.41 o 
  -5   0   5       32.04       33.06      2.34 o 
  -4   0   5      553.72      587.98      7.86 o 
  -3   0   5        4.82        5.16      0.82 o 
  -2   0   5        8.56        3.51      0.67 o 
  -1   0   5      194.83      221.02      4.17 o 
   0   0   5       71.65       80.16      1.76 o 
   1   0   5      826.96      886.03     17.31 o 
   2   0   5      138.42      156.19      3.62 o 
   3   0   5        5.15        3.23      1.16 o 
   4   0   5      374.59      358.96      8.51 o 
   5   0   5     2395.46     2441.08     68.99 o 
   6   0   5      392.76      419.24     12.31 o 
   7   0   5      312.60      283.95      9.92 o 
   8   0   5        0.46        1.22      2.75 o 
   9   0   5      134.66      132.16     11.00 o 
  10   0   5       17.86       14.50      5.61 o 
 -11   1   5       63.73       56.58      4.63 o 
 -10   1   5       37.04       41.39      3.69 o 
  -9   1   5       28.68       34.34      3.08 o 
  -8   1   5       41.20       42.09      2.93 o 
  -7   1   5      250.60      240.11      6.52 o 
  -6   1   5       42.13       42.79      2.43 o 
  -5   1   5      621.74      677.62     15.00 o 
  -4   1   5      558.74      512.64     27.77 o 
  -3   1   5      328.55      302.42      7.37 o 
  -2   1   5      334.35      337.65     10.04 o 
  -1   1   5      683.08      598.95     17.61 o 
   0   1   5       57.37       77.14      2.00 o 
   1   1   5      556.41      622.91      8.87 o 
   2   1   5      158.76      153.16      5.27 o 
   3   1   5     1399.71     1289.73     81.23 o 
   4   1   5      410.95      408.74      9.52 o 
   5   1   5      235.65      251.63      7.01 o 
   6   1   5       45.93       37.37      3.43 o 
   7   1   5       39.31       40.78      3.74 o 
   8   1   5        5.97        3.42      1.88 o 
   9   1   5      179.27      175.24      7.33 o 
  10   1   5       89.35       94.14      5.96 o 
 -10   2   5        3.97        2.42      2.28 o 
  -9   2   5      366.53      360.56     11.86 o 
  -8   2   5      143.52      163.56      5.38 o 
  -7   2   5      192.95      204.72      6.04 o 
  -6   2   5      231.84      243.49      5.89 o 
  -5   2   5      150.34      141.62      7.68 o 
  -4   2   5      366.07      364.99      8.81 o 
  -3   2   5      123.10      119.62      4.92 o 
  -2   2   5      298.85      304.87      9.11 o 
  -1   2   5      313.01      274.06      4.33 o 
   0   2   5      284.43      284.99      5.27 o 
   1   2   5      151.30      141.12      2.93 o 
   2   2   5      552.22      566.56      9.39 o 
   3   2   5     1309.42     1286.12     27.80 o 
   4   2   5     1359.40     1308.31     28.55 o 
   5   2   5      517.95      484.53     13.21 o 
   6   2   5       24.28       31.97      2.16 o 
   7   2   5      202.33      179.88     13.68 o 
   8   2   5       26.73       22.35      3.71 o 
   9   2   5       38.08       40.30      6.02 o 
 -10   3   5        4.62        2.64      1.49 o 
  -9   3   5       41.42       46.51      2.71 o 
  -8   3   5       14.91       17.95      2.13 o 
  -7   3   5       41.96       48.95      1.94 o 
  -6   3   5      148.04      144.73      6.10 o 
  -5   3   5      214.60      196.81     15.50 o 
  -4   3   5      557.71      563.06     16.49 o 
  -3   3   5      461.45      468.84     12.49 o 
  -2   3   5     1222.17     1235.18     22.56 o 
  -1   3   5      115.92      117.61      1.56 o 
   0   3   5      313.76      302.05      5.49 o 
   1   3   5      877.72      877.72     14.94 o 
   2   3   5       92.18      100.42      2.77 o 
   3   3   5      739.07      715.05     13.16 o 
   4   3   5      351.63      363.99      8.82 o 
   5   3   5      108.05       92.90      5.14 o 
   6   3   5       57.21       67.48      2.89 o 
   7   3   5      158.07      158.08      5.47 o 
   8   3   5       50.11       51.63      3.20 o 
   9   3   5        1.42        2.88      1.96 o 
 -10   4   5       67.80       69.72      5.01 o 
  -9   4   5       81.11       72.62      8.04 o 
  -8   4   5       42.81       43.09      7.80 o 
  -7   4   5       58.11       50.51      2.24 o 
  -6   4   5      149.68      151.92     15.87 o 
  -5   4   5      497.74      445.23     44.75 o 
  -4   4   5       74.37       88.89      2.46 o 
  -3   4   5      782.59      698.03     15.46 o 
  -2   4   5       83.34       89.16      1.81 o 
  -1   4   5      517.98      498.80      7.00 o 
   0   4   5      279.01      240.12      4.65 o 
   1   4   5      394.49      413.03      8.00 o 
   2   4   5      467.74      444.95      7.62 o 
   3   4   5      696.70      684.79     13.36 o 
   4   4   5       71.13       69.76      2.87 o 
   5   4   5        4.36        4.55      1.51 o 
   6   4   5      307.77      318.79      9.11 o 
   7   4   5      169.57      181.83      5.86 o 
   8   4   5      139.78      139.66      4.90 o 
   9   4   5       43.40       40.98      3.73 o 
  -9   5   5       61.49       71.66      4.87 o 
  -8   5   5       30.64       29.15      2.11 o 
  -7   5   5      242.93      232.19     12.62 o 
  -6   5   5      234.87      235.19     15.67 o 
  -5   5   5       60.87       66.36      3.48 o 
  -4   5   5       47.67       53.66      2.36 o 
  -3   5   5      357.95      358.55      4.31 o 
  -1   5   5      486.01      453.89     13.83 o 
   0   5   5      460.45      437.39     12.36 o 
   1   5   5       94.72       94.67      3.33 o 
   2   5   5      333.45      384.69      7.47 o 
   3   5   5      332.93      333.02      7.18 o 
   4   5   5      137.67      138.99      5.97 o 
   5   5   5      345.83      352.53      9.16 o 
   6   5   5       36.53       40.29      2.31 o 
   7   5   5       37.60       36.78      3.38 o 
   8   5   5       16.15       16.46      2.10 o 
  -9   6   5       31.33       29.21      3.57 o 
  -8   6   5      172.60      200.01      5.64 o 
  -7   6   5       50.04       47.33      7.58 o 
  -6   6   5      156.08      172.77      4.51 o 
  -5   6   5       29.29       35.74      2.05 o 
  -4   6   5      138.48      139.87      6.30 o 
   0   6   5      121.37      131.91     10.24 o 
   1   6   5      359.69      346.73     19.66 o 
   2   6   5      375.76      384.82      7.96 o 
   3   6   5      193.11      204.99      4.02 o 
   4   6   5        1.10        1.19      0.81 o 
   5   6   5       97.05      102.38      4.60 o 
   6   6   5       35.31       38.31      2.65 o 
   7   6   5       51.58       53.93      5.83 o 
   8   6   5       25.37       28.55      3.45 o 
   0   7   5      345.11      380.66     13.42 o 
   1   7   5       40.69       44.04      4.30 o 
   2   7   5      120.13      137.31      2.92 o 
   3   7   5      235.13      246.11      8.24 o 
   4   7   5       72.63       94.88      5.85 o 
   5   7   5       11.40       13.74      2.06 o 
   6   7   5       43.69       48.67      2.34 o 
   7   7   5       78.07       82.32      5.74 o 
   1   8   5       32.23       37.28      4.30 o 
   2   8   5       18.16       16.28      3.48 o 
   3   8   5       30.16       33.49      4.30 o 
   4   8   5        2.81        5.94      4.71 o 
   5   8   5       23.70       22.70      3.63 o 
   6   8   5       31.66       40.98      4.61 o 
   2   9   5        9.18        8.30      3.28 o 
   3   9   5       18.66       14.95      3.99 o 
   4   9   5       36.12       38.51     10.04 o 
  -4  -9   6       26.62       21.12      2.84 o 
  -3  -9   6       13.31       10.39      1.84 o 
  -2  -9   6       84.61       89.45      3.39 o 
  -1  -9   6        4.84        3.30      1.21 o 
   0  -9   6        4.38        4.78      1.92 o 
   1  -9   6       21.99       18.58      2.23 o 
   2  -9   6       19.67       25.25      4.81 o 
   3  -9   6       39.05       51.00      8.40 o 
  -6  -8   6        4.53        4.66      1.81 o 
  -5  -8   6        0.91       -0.56      1.69 o 
  -4  -8   6       22.87       28.36      2.44 o 
  -3  -8   6       55.03       54.35      3.46 o 
  -2  -8   6       41.42       35.58      2.99 o 
  -1  -8   6      100.08      105.35      3.49 o 
   0  -8   6      118.89      138.35      3.37 o 
   1  -8   6       41.42       40.38      2.02 o 
   2  -8   6       46.39       39.32      3.31 o 
   3  -8   6        1.54        2.56      2.15 o 
   4  -8   6        0.19        0.00      3.48 o 
   5  -8   6       26.16       31.54      4.30 o 
  -7  -7   6       24.93       35.18      9.63 o 
  -6  -7   6       15.39       13.95      2.20 o 
  -5  -7   6       36.77       34.80      6.09 o 
  -4  -7   6        1.11        1.30      1.01 o 
  -3  -7   6      174.78      159.75      5.77 o 
  -2  -7   6       20.30       18.22      2.44 o 
  -1  -7   6       46.85       40.53      1.70 o 
   0  -7   6       30.54       34.09      1.43 o 
   1  -7   6       47.92       49.17      1.88 o 
   2  -7   6       29.21       31.16      1.59 o 
   3  -7   6       21.70       22.60      1.79 o 
   4  -7   6       52.32       50.50      3.00 o 
   5  -7   6        6.36        6.13      2.18 o 
   6  -7   6       73.58       76.22      3.33 o 
  -8  -6   6       52.82       56.45      2.97 o 
  -7  -6   6       10.34        5.61      1.07 o 
  -6  -6   6       77.91       85.79      4.69 o 
  -5  -6   6       17.33       18.73      6.81 o 
  -4  -6   6       73.29       76.62      3.32 o 
  -3  -6   6       85.62       88.05      3.52 o 
  -2  -6   6       74.52       59.87      2.41 o 
  -1  -6   6       18.70       13.99      1.12 o 
   0  -6   6       74.06       77.23      2.74 o 
   1  -6   6      169.50      160.25      5.32 o 
   2  -6   6        1.46        1.77      0.87 o 
   3  -6   6      203.31      199.05      6.24 o 
   4  -6   6       54.42       50.24      2.19 o 
   5  -6   6       17.77       20.11      1.78 o 
   6  -6   6        1.24        3.19      2.43 o 
   7  -6   6        8.62       11.81      4.10 o 
  -9  -5   6       11.40       15.57      2.23 o 
  -8  -5   6       61.63       72.45      4.02 o 
  -7  -5   6       54.99       55.99      2.86 o 
  -6  -5   6      208.48      211.81      7.79 o 
  -5  -5   6       13.12       11.48      2.29 o 
  -4  -5   6       41.96       49.26      5.43 o 
  -3  -5   6       11.02        8.73      1.46 o 
  -2  -5   6       93.07       83.96      3.73 o 
  -1  -5   6       99.65       88.48      2.28 o 
   0  -5   6      226.65      212.06      5.86 o 
   1  -5   6       75.24       70.82      4.33 o 
   2  -5   6       51.04       47.54      4.20 o 
   3  -5   6      141.78      141.48      3.54 o 
   4  -5   6        4.65        3.64      1.63 o 
   5  -5   6      318.01      320.88      9.79 o 
   6  -5   6       15.20       13.40      2.36 o 
   7  -5   6       29.01       26.77      3.07 o 
   8  -5   6        5.26        9.39      2.21 o 
  -9  -4   6      142.44      145.81      5.27 o 
  -8  -4   6       24.54       24.94      2.26 o 
  -7  -4   6       60.05       66.29      2.22 o 
  -6  -4   6      102.42      109.92      2.54 o 
  -5  -4   6      103.15      103.74      3.39 o 
  -4  -4   6       55.47       53.21      2.42 o 
  -3  -4   6      212.17      212.73      6.34 o 
  -2  -4   6       24.53       31.19      1.74 o 
  -1  -4   6      375.89      350.85      5.62 o 
   0  -4   6      197.65      189.30      5.17 o 
   1  -4   6      138.64      142.78      2.77 o 
   2  -4   6      210.08      208.62      6.73 o 
   3  -4   6       25.20       26.98      2.46 o 
   4  -4   6       57.64       64.59      3.99 o 
   5  -4   6      353.91      343.05     10.34 o 
   6  -4   6       10.80        8.85      3.28 o 
   7  -4   6       76.86       84.65      4.26 o 
   8  -4   6      169.01      156.75      8.27 o 
 -10  -3   6       26.53       25.68      3.88 o 
  -9  -3   6       93.94       92.07      4.12 o 
  -8  -3   6      211.72      207.53      5.97 o 
  -7  -3   6       53.08       51.56      3.39 o 
  -6  -3   6       56.83       59.70      2.78 o 
  -5  -3   6      359.18      377.05      9.48 o 
  -4  -3   6      382.05      387.99      7.70 o 
  -3  -3   6       69.72       72.97      4.00 o 
  -2  -3   6      201.73      191.64      3.92 o 
  -1  -3   6      448.11      431.53      8.38 o 
   0  -3   6       72.28       71.89      2.87 o 
   1  -3   6       13.30        9.48      2.81 o 
   2  -3   6      984.93      968.17     20.04 o 
   3  -3   6      268.48      277.12      9.74 o 
   4  -3   6      215.30      233.45      7.38 o 
   5  -3   6      116.51      119.35      6.90 o 
   6  -3   6       35.60       34.31      3.17 o 
   7  -3   6      157.80      159.93      6.09 o 
   8  -3   6       18.85       18.83      2.80 o 
   9  -3   6      172.93      171.79      8.04 o 
 -10  -2   6        4.52        4.38      2.51 o 
  -9  -2   6       36.70       37.35      3.07 o 
  -8  -2   6      180.64      185.39      5.85 o 
  -7  -2   6        8.37        8.31      1.99 o 
  -6  -2   6      482.99      480.58      8.56 o 
  -5  -2   6      810.55      752.63     11.94 o 
  -4  -2   6       13.60       12.97      1.18 o 
  -3  -2   6      468.25      460.06      9.02 o 
  -2  -2   6      154.68      142.21      2.97 o 
  -1  -2   6      272.65      277.38      6.77 o 
   0  -2   6      212.78      200.30      4.74 o 
   1  -2   6      219.49      222.38      4.69 o 
   2  -2   6      402.90      368.67      7.82 o 
   3  -2   6      172.32      146.75      6.86 o 
   4  -2   6     1096.00     1008.63     25.66 o 
   5  -2   6      158.34      164.31      5.09 o 
   6  -2   6       70.42       67.70      3.69 o 
   7  -2   6      245.44      240.44      8.00 o 
   8  -2   6       61.57       68.47      4.52 o 
   9  -2   6       29.02       28.92      3.65 o 
 -10  -1   6       41.97       43.82      4.36 o 
  -9  -1   6      135.27      128.19      6.06 o 
  -8  -1   6       31.31       32.46      3.99 o 
  -7  -1   6      415.98      425.47     13.93 o 
  -6  -1   6       65.14       49.01      2.56 o 
  -5  -1   6      165.71      157.02      2.66 o 
  -4  -1   6       75.73       80.44      2.36 o 
  -3  -1   6      740.64      691.88     16.49 o 
  -2  -1   6     2066.74     2076.11     39.29 o 
  -1  -1   6       48.37       35.61      1.46 o 
   0  -1   6     1109.03     1125.90     23.61 o 
   1  -1   6     1503.85     1546.16     35.60 o 
   2  -1   6      355.66      315.83      8.29 o 
   3  -1   6      818.19      789.13     17.15 o 
   4  -1   6      197.74      202.37      5.73 o 
   5  -1   6       46.46       48.43      2.87 o 
   6  -1   6       58.16       65.42      6.05 o 
   7  -1   6       24.90       24.85      3.34 o 
   8  -1   6       99.59       93.01      6.09 o 
   9  -1   6        8.55        4.47      3.06 o 
 -10   0   6      370.85      356.31     11.34 o 
  -9   0   6       56.65       58.90      3.72 o 
  -8   0   6      133.63      130.60      4.81 o 
  -7   0   6      143.93      145.59      5.77 o 
  -6   0   6       18.59       16.54      1.77 o 
  -5   0   6       42.05       38.57      1.41 o 
  -4   0   6     1170.36     1227.35     22.99 o 
  -3   0   6      403.81      373.44     12.96 o 
  -2   0   6      266.37      277.16      3.99 o 
  -1   0   6     1296.31     1415.06     28.47 o 
   0   0   6      640.49      678.01     11.56 o 
   1   0   6     1409.36     1533.63     27.63 o 
   2   0   6      199.91      178.76      9.83 o 
   3   0   6     1333.85     1425.99     35.02 o 
   4   0   6       35.11       28.65      2.87 o 
   5   0   6        8.39       11.25      2.31 o 
   6   0   6       27.27       24.54      3.84 o 
   7   0   6        6.12       10.09      2.30 o 
   8   0   6      104.56      101.92      6.49 o 
   9   0   6      434.04      401.33     16.42 o 
 -10   1   6       42.06       48.56      4.64 o 
  -9   1   6      135.31      128.29      6.47 o 
  -8   1   6       31.06       26.06      4.63 o 
  -7   1   6      416.21      429.65     10.34 o 
  -6   1   6       65.00       51.52      3.09 o 
  -5   1   6      165.47      147.44     10.86 o 
  -4   1   6       74.60       69.98      3.74 o 
  -3   1   6      742.86      722.92     23.35 o 
  -2   1   6     2066.48     2084.41     48.45 o 
  -1   1   6       48.77       35.90      2.30 o 
   0   1   6     1108.22     1122.09     22.83 o 
   1   1   6     1504.33     1555.63     27.15 o 
   2   1   6      356.14      319.04      5.71 o 
   3   1   6      817.33      804.46     14.44 o 
   4   1   6      197.86      197.34      4.92 o 
   5   1   6       46.46       45.60      3.58 o 
   6   1   6       57.86       63.13      4.22 o 
   7   1   6       24.64       23.60      2.75 o 
   8   1   6       99.74       84.23      5.02 o 
   9   1   6        8.47        7.36      3.13 o 
 -10   2   6        4.56        4.88      2.37 o 
  -9   2   6       36.87       44.50      3.85 o 
  -8   2   6      180.86      190.73      5.96 o 
  -7   2   6        8.40        7.36      1.60 o 
  -6   2   6      482.62      509.27     10.92 o 
  -5   2   6      810.52      794.30     27.34 o 
  -4   2   6       13.61       18.95      2.87 o 
  -3   2   6      468.53      472.01     14.44 o 
  -2   2   6      154.09      143.57      2.71 o 
  -1   2   6      272.60      266.10      4.53 o 
   0   2   6      213.16      194.66      4.37 o 
   1   2   6      219.84      217.93      4.73 o 
   2   2   6      403.50      372.36      6.44 o 
   3   2   6      171.49      152.05      4.29 o 
   4   2   6     1093.84     1027.62     22.46 o 
   5   2   6      159.22      167.14      5.75 o 
   6   2   6       70.14       70.38      3.79 o 
   7   2   6      245.40      250.30      7.99 o 
   8   2   6       61.57       71.98      5.54 o 
   9   2   6       28.91       27.97      3.55 o 
 -10   3   6       26.59       31.41      3.17 o 
  -9   3   6       94.30       86.79      7.93 o 
  -8   3   6      211.57      198.64     14.98 o 
  -7   3   6       53.22       48.99      7.57 o 
  -6   3   6       56.53       58.12      7.48 o 
  -5   3   6      358.21      401.25     10.55 o 
  -4   3   6      382.38      381.99      9.42 o 
  -3   3   6       69.33       72.10      2.46 o 
  -2   3   6      201.87      185.50      3.50 o 
  -1   3   6      447.51      428.93      7.43 o 
   0   3   6       72.53       71.29      3.20 o 
   1   3   6       13.42       12.24      0.96 o 
   2   3   6      984.79      965.70     18.92 o 
   3   3   6      268.27      277.58      6.20 o 
   4   3   6      215.14      233.77      6.81 o 
   5   3   6      116.15      122.24      4.86 o 
   6   3   6       35.90       36.63      3.26 o 
   7   3   6      157.39      158.65      7.09 o 
   8   3   6       18.80       19.27      2.39 o 
   9   3   6      172.86      169.39      6.45 o 
  -9   4   6      142.60      154.05      9.18 o 
  -8   4   6       24.55       28.16      4.30 o 
  -7   4   6       59.90       53.26      5.50 o 
  -6   4   6      102.65      115.83      4.10 o 
  -5   4   6      103.02      115.42      5.43 o 
  -4   4   6       55.36       58.99      2.15 o 
  -3   4   6      212.05      200.65      6.04 o 
  -2   4   6       24.69       25.80      0.96 o 
  -1   4   6      375.52      336.70      8.85 o 
   0   4   6      197.34      188.39      3.86 o 
   1   4   6      139.17      148.97      4.09 o 
   2   4   6      210.37      202.09      3.99 o 
   3   4   6       25.12       26.57      1.53 o 
   4   4   6       57.30       62.62      2.34 o 
   5   4   6      353.99      355.81      8.36 o 
   6   4   6       10.81        9.06      1.56 o 
   7   4   6       76.93       80.46      4.95 o 
   8   4   6      168.57      158.61      5.56 o 
  -9   5   6       11.31       13.55      2.56 o 
  -8   5   6       61.72       64.24     17.46 o 
  -7   5   6       54.92       60.83      5.33 o 
  -6   5   6      208.46      227.86      6.25 o 
  -5   5   6       13.08       15.87      1.23 o 
  -4   5   6       41.91       47.22      4.30 o 
  -3   5   6       11.03        9.50      0.76 o 
  -2   5   6       92.78       85.26      1.52 o 
  -1   5   6       99.91       80.90      5.82 o 
   0   5   6      226.81      191.17      8.81 o 
   1   5   6       75.07       70.61      3.02 o 
   2   5   6       51.43       51.23      2.11 o 
   3   5   6      141.81      148.09      4.25 o 
   4   5   6        4.61        4.85      1.03 o 
   5   5   6      318.28      329.41     10.66 o 
   6   5   6       15.32       17.65      4.96 o 
   7   5   6       28.93       29.50      2.75 o 
   8   5   6        5.28        8.17      2.61 o 
  -8   6   6       52.62       59.09      3.48 o 
  -7   6   6       10.38       10.34      1.43 o 
  -6   6   6       77.67       93.91      4.81 o 
  -5   6   6       17.40       23.04      1.84 o 
  -4   6   6       73.49       75.19      5.48 o 
   0   6   6       74.18       70.66      4.92 o 
   1   6   6      169.09      145.05      4.81 o 
   2   6   6        1.44        1.98      0.59 o 
   3   6   6      203.45      206.22      7.13 o 
   4   6   6       54.76       49.88      2.07 o 
   5   6   6       17.77       21.49      2.99 o 
   6   6   6        1.28        4.31      1.42 o 
   7   6   6        8.63        7.24      1.69 o 
   0   7   6       30.66       35.64      3.99 o 
   1   7   6       48.06       43.63      4.71 o 
   2   7   6       29.11       28.89      1.74 o 
   3   7   6       21.71       24.34      1.35 o 
   4   7   6       52.42       58.38      5.77 o 
   5   7   6        6.34        6.52      1.60 o 
   6   7   6       73.63       81.88      4.72 o 
   1   8   6       41.44       44.86      4.92 o 
   2   8   6       46.25       48.75      5.12 o 
   3   8   6        1.54        3.17      2.66 o 
   4   8   6        0.20       -4.30      4.61 o 
   5   8   6       26.30       30.97      3.18 o 
   2   9   6       19.65       21.30      4.61 o 
   3   9   6       39.11       49.77      6.25 o 
  -3  -9   7       14.83       11.42      1.98 o 
  -2  -9   7       28.13       31.45      3.16 o 
  -1  -9   7        1.47        1.49      1.68 o 
   0  -9   7        8.78        8.53      2.39 o 
   1  -9   7       25.10       36.60      2.52 o 
  -5  -8   7       19.77       19.98      2.43 o 
  -4  -8   7       13.82        9.93      1.91 o 
  -3  -8   7        6.68        6.91      1.48 o 
  -2  -8   7        9.00       11.30      1.96 o 
  -1  -8   7       74.97       77.32      5.87 o 
   0  -8   7       43.51       54.73      3.58 o 
   1  -8   7       17.32       22.72      2.84 o 
   2  -8   7       71.86       83.30      6.22 o 
   3  -8   7       26.96       30.11      4.51 o 
   4  -8   7        8.46        4.71      2.77 o 
  -7  -7   7       27.49       32.42      3.15 o 
  -6  -7   7       34.89       34.31      3.86 o 
  -5  -7   7       15.98       17.54      3.48 o 
  -4  -7   7       57.20       48.99      2.97 o 
  -3  -7   7      125.85      119.24      5.08 o 
  -2  -7   7       25.77       23.89      1.48 o 
  -1  -7   7      164.92      175.97      3.57 o 
   0  -7   7       23.39       27.11      2.04 o 
   1  -7   7       33.06       33.77      4.25 o 
   2  -7   7        9.93        8.69      2.14 o 
   3  -7   7       50.00       55.40      9.11 o 
   4  -7   7       77.87       80.90      6.66 o 
   5  -7   7       15.35       15.71      3.07 o 
  -8  -6   7       37.93       45.14     11.21 o 
  -7  -6   7        1.80        1.82      2.02 o 
  -6  -6   7       94.12      105.71      4.53 o 
  -5  -6   7       88.18       91.77      4.46 o 
  -4  -6   7        8.06        9.28      1.68 o 
  -3  -6   7      295.83      298.24      6.60 o 
  -2  -6   7       65.01       60.43      2.35 o 
  -1  -6   7       37.10       43.35      1.61 o 
   0  -6   7       31.52       34.01      1.17 o 
   1  -6   7       64.53       65.35      6.36 o 
   2  -6   7       44.34       49.30      4.35 o 
   3  -6   7       47.31       51.58      2.08 o 
   4  -6   7      112.31      128.86      5.23 o 
   5  -6   7       92.71       90.86      4.81 o 
   6  -6   7       26.01       26.24      3.02 o 
  -8  -5   7        1.76       -0.45      0.87 o 
  -7  -5   7       42.11       47.23      2.97 o 
  -6  -5   7       95.73       98.35      4.40 o 
  -5  -5   7       55.06       55.95      5.63 o 
  -4  -5   7      534.78      511.88     17.82 o 
  -3  -5   7        7.51        6.46      1.47 o 
  -2  -5   7       43.92       47.04      2.11 o 
  -1  -5   7      221.10      199.26      4.58 o 
   0  -5   7      560.71      524.55     15.00 o 
   1  -5   7      368.99      361.51      9.69 o 
   2  -5   7        8.27       12.80      1.05 o 
   3  -5   7        7.27        7.88      1.65 o 
   4  -5   7       45.65       42.02      2.63 o 
   5  -5   7      187.23      204.82      6.06 o 
   6  -5   7       17.87       20.02      5.74 o 
   7  -5   7        6.32        7.76      1.86 o 
  -9  -4   7       40.41       40.40      3.39 o 
  -8  -4   7       78.32       81.39      2.70 o 
  -7  -4   7      201.25      201.00      7.49 o 
  -6  -4   7        0.03       -0.49      1.61 o 
  -5  -4   7       38.63       38.94      3.07 o 
  -4  -4   7      112.53      113.08      4.81 o 
  -3  -4   7      183.06      178.81      3.95 o 
  -2  -4   7       23.35       25.55      3.17 o 
  -1  -4   7      600.87      579.06     14.54 o 
   0  -4   7       90.18       72.18      6.71 o 
   1  -4   7       98.34       98.20      6.76 o 
   2  -4   7      425.38      411.95     10.10 o 
   3  -4   7       32.74       33.66      3.79 o 
   4  -4   7       61.55       70.74      4.51 o 
   5  -4   7      136.90      134.15      4.75 o 
   6  -4   7       13.17       10.59      2.68 o 
   7  -4   7       19.69       21.12      3.20 o 
   8  -4   7       46.70       52.26     11.27 o 
  -9  -3   7       49.48       56.27      2.57 o 
  -8  -3   7      186.72      201.87      6.15 o 
  -7  -3   7       79.66       82.80      2.40 o 
  -6  -3   7        8.38        7.87      1.37 o 
  -5  -3   7       85.67       81.67      4.81 o 
  -4  -3   7      380.27      370.65      9.16 o 
  -3  -3   7      148.21      148.31      3.33 o 
  -2  -3   7      549.25      506.08     10.63 o 
  -1  -3   7      638.21      627.23     15.75 o 
   0  -3   7      219.01      198.95      6.77 o 
   1  -3   7      546.85      572.97     12.96 o 
   2  -3   7      830.33      808.16     19.01 o 
   3  -3   7      264.16      249.11      6.08 o 
   4  -3   7       27.89       31.73      2.22 o 
   5  -3   7      141.97      145.68      4.97 o 
   6  -3   7        7.28        8.53      3.44 o 
   7  -3   7       30.97       23.85      3.55 o 
   8  -3   7        1.47        1.88      1.82 o 
 -10  -2   7       62.67       77.94      5.00 o 
  -9  -2   7       14.24       16.15      3.17 o 
  -8  -2   7       50.47       49.04      2.73 o 
  -7  -2   7       91.42       90.49      2.98 o 
  -6  -2   7       96.27      106.04      2.91 o 
  -5  -2   7      628.70      616.07     15.46 o 
  -4  -2   7       31.64       33.38      2.66 o 
  -3  -2   7      105.81       98.17      3.51 o 
  -2  -2   7      364.58      308.05      6.10 o 
  -1  -2   7       35.93       30.78      1.17 o 
   0  -2   7      169.52      158.10      3.66 o 
   1  -2   7      352.59      323.27      7.01 o 
   2  -2   7        3.28        3.01      2.66 o 
   3  -2   7      337.50      342.69      8.90 o 
   4  -2   7       44.71       47.31      2.78 o 
   5  -2   7       35.62       34.65      4.30 o 
   6  -2   7      355.61      358.72     12.34 o 
   7  -2   7      157.72      153.78      6.43 o 
   8  -2   7      119.55      109.00      5.95 o 
 -10  -1   7        5.52        3.92      1.97 o 
  -9  -1   7       41.35       35.60      3.17 o 
  -8  -1   7       55.27       57.55      5.85 o 
  -7  -1   7      114.73      126.95      3.95 o 
  -6  -1   7       19.01       19.34      1.14 o 
  -5  -1   7       45.00       54.95      2.55 o 
  -4  -1   7       91.54       86.31      4.05 o 
  -3  -1   7      354.91      327.49      7.58 o 
  -2  -1   7      638.14      568.31      8.79 o 
  -1  -1   7      581.97      607.37     11.01 o 
   0  -1   7      442.21      434.79      7.93 o 
   1  -1   7      303.49      295.86      5.48 o 
   2  -1   7      222.86      197.63      6.52 o 
   3  -1   7      320.46      294.52      7.33 o 
   4  -1   7      160.11      156.71      7.37 o 
   5  -1   7       28.45       30.96      2.68 o 
   6  -1   7       73.74       81.19      4.29 o 
   7  -1   7      268.89      265.80     10.87 o 
   8  -1   7      106.66      106.61      5.89 o 
 -10   0   7       33.95       34.41      3.51 o 
  -9   0   7        1.00        3.35      1.73 o 
  -8   0   7       43.47       36.95      6.09 o 
  -7   0   7      220.02      244.78      7.78 o 
  -6   0   7      623.23      649.40     12.49 o 
  -5   0   7       34.57       32.40      1.45 o 
  -4   0   7      119.51      130.42      2.85 o 
  -3   0   7      101.97      104.56      2.99 o 
  -2   0   7      150.25      156.08      2.34 o 
  -1   0   7       32.72       33.54      1.19 o 
   0   0   7      130.56      138.86      3.01 o 
   1   0   7       57.21       65.00      1.95 o 
   2   0   7       79.41       92.55      3.19 o 
   3   0   7       21.94       15.79      3.71 o 
   4   0   7       16.48       16.03      2.45 o 
   5   0   7       69.04       70.54      4.32 o 
   6   0   7       79.86       79.99      4.27 o 
   7   0   7      325.37      327.71     12.95 o 
   8   0   7      310.44      292.64     12.61 o 
 -10   1   7        5.53        4.38      1.99 o 
  -9   1   7       41.27       41.63      3.95 o 
  -8   1   7       55.29       57.28      3.47 o 
  -7   1   7      114.92      116.51      4.49 o 
  -6   1   7       18.99       18.72      2.30 o 
  -5   1   7       44.71       44.74      1.23 o 
  -4   1   7       91.74       81.21      3.99 o 
  -3   1   7      353.33      350.35      9.83 o 
  -2   1   7      636.93      553.39     17.58 o 
  -1   1   7      582.08      612.44     10.72 o 
   0   1   7      441.48      437.63     10.39 o 
   1   1   7      303.90      285.45      6.39 o 
   2   1   7      222.53      198.52      4.18 o 
   3   1   7      319.55      291.95      6.64 o 
   4   1   7      159.11      156.35      4.22 o 
   5   1   7       28.63       36.09      2.29 o 
   6   1   7       74.17       78.61      4.28 o 
   7   1   7      269.12      249.17     10.67 o 
   8   1   7      106.89       98.26      5.85 o 
 -10   2   7       62.78       64.60      7.87 o 
  -9   2   7       14.33       16.89      3.18 o 
  -8   2   7       50.27       45.77      4.32 o 
  -7   2   7       91.47       74.20      3.87 o 
  -6   2   7       95.91      113.68      4.81 o 
  -5   2   7      628.67      617.74     22.94 o 
  -4   2   7       31.46       37.38      2.36 o 
  -3   2   7      105.49       95.88      3.00 o 
  -2   2   7      364.33      303.74      8.55 o 
  -1   2   7       35.96       27.23      1.72 o 
   0   2   7      169.87      149.63      4.17 o 
   1   2   7      352.50      325.39      6.24 o 
   2   2   7        3.30        5.31      1.34 o 
   3   2   7      335.78      330.37      9.51 o 
   4   2   7       45.22       51.42      2.59 o 
   5   2   7       35.86       39.08      3.12 o 
   6   2   7      356.39      373.46      8.68 o 
   7   2   7      157.42      154.39      6.07 o 
   8   2   7      119.87      119.49      6.54 o 
  -9   3   7       49.70       55.24      4.79 o 
  -8   3   7      186.22      201.78     14.34 o 
  -7   3   7       79.50       90.84      7.37 o 
  -6   3   7        8.21        8.81      1.74 o 
  -5   3   7       85.85       76.81      3.38 o 
  -4   3   7      380.19      368.07      9.83 o 
  -3   3   7      148.75      141.71      2.75 o 
  -2   3   7      549.21      489.87     10.64 o 
  -1   3   7      637.50      613.65     21.30 o 
   0   3   7      220.11      204.29      6.44 o 
   1   3   7      545.85      568.19     12.39 o 
   2   3   7      828.52      802.21     13.99 o 
   3   3   7      263.05      243.03      5.03 o 
   4   3   7       28.20       29.20      2.15 o 
   5   3   7      142.21      143.41      7.15 o 
   6   3   7        7.34        8.06      1.67 o 
   7   3   7       31.25       31.32      2.62 o 
   8   3   7        1.50        1.96      1.68 o 
  -9   4   7       40.61       43.18     13.98 o 
  -8   4   7       78.06       86.03      4.71 o 
  -7   4   7      200.70      211.99      7.27 o 
  -6   4   7        0.04        0.92      1.02 o 
  -5   4   7       38.84       41.58      3.69 o 
  -4   4   7      112.62      111.58      4.61 o 
  -3   4   7      183.20      163.94      4.56 o 
  -2   4   7       23.64       21.71      1.07 o 
  -1   4   7      600.90      516.32      8.39 o 
   0   4   7       90.54       76.56      3.58 o 
   1   4   7       98.52       94.26      5.63 o 
   2   4   7      424.90      406.36      7.36 o 
   3   4   7       32.31       31.84      2.14 o 
   4   4   7       61.09       71.08      3.27 o 
   5   4   7      137.39      147.03      5.64 o 
   6   4   7       13.21       10.71      1.91 o 
   7   4   7       19.76       24.80      2.36 o 
   8   4   7       46.37       46.02      3.86 o 
  -8   5   7        1.80        0.82      2.15 o 
  -7   5   7       42.01       45.88      4.92 o 
  -6   5   7       95.48      101.28      3.69 o 
  -5   5   7       54.72       61.96      3.79 o 
  -4   5   7      536.39      525.93     24.94 o 
  -3   5   7        7.40        4.91      1.18 o 
  -2   5   7       43.94       42.52      2.71 o 
  -1   5   7      221.43      196.46      5.50 o 
   0   5   7      561.19      520.14     12.37 o 
   1   5   7      368.24      348.15     12.44 o 
   2   5   7        8.30        6.88      1.67 o 
   3   5   7        7.25        5.15      1.56 o 
   4   5   7       45.53       45.07      2.43 o 
   5   5   7      187.23      211.61      5.36 o 
   6   5   7       17.72       20.52      2.49 o 
   7   5   7        6.22        4.85      1.67 o 
  -7   6   7        1.81        2.36      1.23 o 
  -6   6   7       93.98      119.00      5.43 o 
  -5   6   7       88.29       87.83      9.99 o 
  -4   6   7        8.00       10.74      3.38 o 
   0   6   7       31.59       23.81      2.96 o 
   1   6   7       64.40       66.01      2.41 o 
   2   6   7       44.30       47.61      2.51 o 
   3   6   7       47.66       50.47      2.55 o 
   4   6   7      112.00      130.26      4.21 o 
   5   6   7       92.61       89.51      4.77 o 
   6   6   7       26.02       29.67      2.31 o 
   0   7   7       23.44       25.81      3.79 o 
   1   7   7       33.12       40.04      4.20 o 
   2   7   7        9.89        7.37      2.97 o 
   3   7   7       50.11       61.28      3.24 o 
   4   7   7       77.93       86.47      4.02 o 
   5   7   7       15.32       13.05      2.60 o 
   1   8   7       17.25       25.91      4.20 o 
   2   8   7       71.91       80.50      7.17 o 
   3   8   7       27.00       37.48      5.33 o 
   4   8   7        8.47        6.25      6.14 o 
  -4  -8   8       29.10       37.13      3.27 o 
  -3  -8   8       14.44       16.84      2.01 o 
  -2  -8   8        1.59        3.13      1.38 o 
  -1  -8   8        2.45        1.84      1.50 o 
   0  -8   8       35.25       41.04      3.20 o 
   1  -8   8       76.47       70.00      6.52 o 
   2  -8   8       72.83       73.53      6.96 o 
  -6  -7   8       46.75       55.34      4.97 o 
  -5  -7   8       33.25       34.20      2.76 o 
  -4  -7   8        1.45        2.21      1.39 o 
  -3  -7   8       29.39       31.56      2.31 o 
  -2  -7   8       45.27       46.17      2.68 o 
  -1  -7   8       24.64       26.68      3.75 o 
   0  -7   8       40.26       40.80      1.58 o 
   1  -7   8       22.88       20.63      4.05 o 
   2  -7   8        2.04        1.33      2.25 o 
   3  -7   8       13.60       17.00      6.45 o 
   4  -7   8       37.88       47.21      5.63 o 
  -7  -6   8        4.48        3.60      2.90 o 
  -6  -6   8        5.71        8.99      2.10 o 
  -5  -6   8       14.58       16.24      1.81 o 
  -4  -6   8       59.53       59.88      3.25 o 
  -3  -6   8       90.36       98.57      3.34 o 
  -2  -6   8      130.59      149.30      4.48 o 
  -1  -6   8      105.63      113.73      1.79 o 
   0  -6   8       52.67       56.52      1.52 o 
   1  -6   8        2.17        2.25      1.66 o 
   2  -6   8       27.11       26.63      4.30 o 
   3  -6   8       70.04       67.24      4.15 o 
   4  -6   8       66.65       61.73      2.77 o 
   5  -6   8       50.67       53.37      4.35 o 
  -8  -5   8       15.82       16.80      2.71 o 
  -7  -5   8       43.77       53.89      8.65 o 
  -6  -5   8      100.04      100.14      4.03 o 
  -5  -5   8       21.09       23.39      2.14 o 
  -4  -5   8       63.70       73.04      4.50 o 
  -3  -5   8        6.58        7.03      1.44 o 
  -2  -5   8       52.17       54.74      4.07 o 
  -1  -5   8       27.92       28.71      0.99 o 
   0  -5   8       56.28       53.39      5.33 o 
   1  -5   8       48.21       30.21      7.78 o 
   2  -5   8       36.14       38.19      2.63 o 
   3  -5   8       15.01       14.68      2.21 o 
   4  -5   8       52.17       53.41      5.02 o 
   5  -5   8       35.15       42.97      7.48 o 
   6  -5   8       14.26       17.04      3.58 o 
  -8  -4   8       20.77       12.70      3.71 o 
  -7  -4   8      151.61      149.42      5.46 o 
  -6  -4   8       25.64       31.12      2.21 o 
  -5  -4   8        9.99        9.65      1.49 o 
  -4  -4   8      128.39      129.41      3.82 o 
  -3  -4   8       90.14       91.08      2.87 o 
  -2  -4   8       13.33       10.50      1.70 o 
  -1  -4   8      273.32      260.53      4.23 o 
   0  -4   8      154.35      162.55      5.49 o 
   1  -4   8      136.60      124.94     11.57 o 
   2  -4   8      119.98      127.35      6.30 o 
   3  -4   8      222.57      225.78      5.69 o 
   4  -4   8      183.03      171.76      5.98 o 
   5  -4   8        5.83        5.18      1.55 o 
   6  -4   8       31.65       35.60      4.35 o 
   7  -4   8       18.51       16.20      2.60 o 
  -9  -3   8       17.84       14.49      2.88 o 
  -8  -3   8       47.44       52.83      2.85 o 
  -7  -3   8        4.07        2.72      1.18 o 
  -6  -3   8      172.27      159.03      5.99 o 
  -5  -3   8       14.40       14.09      2.56 o 
  -4  -3   8      278.98      288.74      7.00 o 
  -3  -3   8       38.29       35.49      2.63 o 
  -2  -3   8      277.73      300.88      6.54 o 
  -1  -3   8      823.15      875.97     16.76 o 
   0  -3   8       19.64       14.82      4.66 o 
   1  -3   8       31.43       37.89      6.20 o 
   2  -3   8        5.11        3.48      2.36 o 
   3  -3   8      127.45      123.99      4.05 o 
   4  -3   8       12.55       15.12      2.00 o 
   5  -3   8      111.54      122.62      4.86 o 
   6  -3   8      274.90      288.39     10.92 o 
   7  -3   8        6.22        6.34      3.53 o 
  -9  -2   8       79.95       79.58      2.92 o 
  -8  -2   8       21.17       24.51      1.77 o 
  -7  -2   8       92.97       84.84      4.56 o 
  -6  -2   8       44.38       44.69      3.53 o 
  -5  -2   8      193.50      191.58      7.53 o 
  -4  -2   8       28.02       23.35      2.50 o 
  -3  -2   8      773.64      726.22     13.31 o 
  -2  -2   8      213.91      218.17      4.37 o 
  -1  -2   8      143.42      129.43      3.89 o 
   0  -2   8      154.27      160.67      4.47 o 
   1  -2   8      361.46      365.96      9.07 o 
   2  -2   8       37.30       36.18      3.69 o 
   3  -2   8      116.12      111.54      4.41 o 
   4  -2   8       41.22       43.89      2.80 o 
   5  -2   8        2.39        2.82      1.79 o 
   6  -2   8      262.22      261.77      9.91 o 
   7  -2   8      227.33      200.35      9.32 o 
   8  -2   8        9.23        9.91      2.65 o 
  -9  -1   8      233.52      226.94     13.81 o 
  -8  -1   8       99.02       94.34      2.92 o 
  -7  -1   8       36.44       41.99      2.56 o 
  -6  -1   8       66.88       65.24      1.99 o 
  -5  -1   8      149.16      142.84      2.94 o 
  -4  -1   8      138.45      133.11      7.42 o 
  -3  -1   8     1344.71     1392.13     27.21 o 
  -2  -1   8     1045.43     1043.88     23.42 o 
  -1  -1   8      185.52      183.92     10.19 o 
   0  -1   8      510.00      487.37     11.62 o 
   1  -1   8      653.05      662.88     10.82 o 
   2  -1   8       62.19       81.69      3.15 o 
   3  -1   8      284.76      297.22      7.33 o 
   4  -1   8      276.62      279.48      8.99 o 
   5  -1   8      170.44      182.26      7.88 o 
   6  -1   8      161.19      160.62      6.56 o 
   7  -1   8       17.65       16.67      3.74 o 
   8  -1   8      122.45      116.48      6.47 o 
  -9   0   8       13.60       15.56      2.59 o 
  -8   0   8      181.82      177.94     13.83 o 
  -7   0   8      228.32      208.85      9.01 o 
  -6   0   8      146.86      167.26      3.79 o 
  -5   0   8      314.87      318.76      6.38 o 
  -4   0   8      191.67      196.65      4.15 o 
  -3   0   8       13.29       11.88      1.95 o 
  -2   0   8      102.92       97.86      1.87 o 
  -1   0   8       25.04       26.44      1.72 o 
   0   0   8     1616.87     1687.04     42.73 o 
   1   0   8        4.29        4.41      1.15 o 
   2   0   8      191.16      174.91      5.96 o 
   3   0   8       51.20       54.80      4.12 o 
   4   0   8       31.93       30.44      2.52 o 
   5   0   8      499.62      482.34     12.84 o 
   6   0   8       54.95       66.96      5.28 o 
   7   0   8        0.29       -0.54      4.86 o 
   8   0   8        7.33        6.85      4.45 o 
  -9   1   8      233.37      224.78     15.87 o 
  -8   1   8       98.84      114.09      6.55 o 
  -7   1   8       36.30       31.43      5.22 o 
  -6   1   8       66.66       72.30      7.27 o 
  -5   1   8      148.62      146.35      6.04 o 
  -4   1   8      138.09      129.65      8.70 o 
  -3   1   8     1345.86     1397.07     44.19 o 
  -2   1   8     1047.94     1004.26     18.81 o 
  -1   1   8      186.58      182.89      4.19 o 
   0   1   8      509.63      486.97      9.70 o 
   1   1   8      652.88      655.42     11.03 o 
   2   1   8       62.01       74.68      2.42 o 
   3   1   8      284.62      292.98      5.89 o 
   4   1   8      277.17      287.81      7.19 o 
   5   1   8      169.80      172.25      5.89 o 
   6   1   8      161.32      161.96      6.37 o 
   7   1   8       17.53       19.55      2.53 o 
   8   1   8      122.75      118.53      7.56 o 
  -9   2   8       79.62       80.09      5.94 o 
  -8   2   8       21.38       27.65      3.48 o 
  -7   2   8       92.91       86.43      5.12 o 
  -6   2   8       44.14       49.26      5.74 o 
  -5   2   8      193.30      181.57      6.76 o 
  -4   2   8       28.03       24.71      3.02 o 
  -3   2   8      771.97      733.54     16.31 o 
  -2   2   8      214.38      210.19      4.79 o 
  -1   2   8      143.96      130.45      9.42 o 
   0   2   8      155.13      164.31      3.83 o 
   1   2   8      360.93      361.02      7.52 o 
   2   2   8       37.44       35.20      1.80 o 
   3   2   8      116.13      112.79      3.23 o 
   4   2   8       41.15       42.67      3.82 o 
   5   2   8        2.34        1.95      1.45 o 
   6   2   8      261.89      261.46      8.05 o 
   7   2   8      227.46      206.17      7.48 o 
   8   2   8        9.31       11.15      2.70 o 
  -9   3   8       17.93       14.03      3.07 o 
  -8   3   8       47.42       47.62      4.20 o 
  -7   3   8        4.02        2.05      1.74 o 
  -6   3   8      172.05      165.70      9.32 o 
  -5   3   8       14.69       12.49      1.84 o 
  -4   3   8      278.56      277.09      6.20 o 
  -3   3   8       38.11       38.70      1.55 o 
  -2   3   8      278.27      282.70      6.30 o 
  -1   3   8      825.39      818.21     45.90 o 
   0   3   8       19.22       22.39      1.78 o 
   1   3   8       31.45       32.23      2.42 o 
   2   3   8        5.14        2.97      0.99 o 
   3   3   8      127.41      128.67      4.08 o 
   4   3   8       12.51       14.62      2.37 o 
   5   3   8      111.81      123.92      5.17 o 
   6   3   8      274.43      282.43     10.17 o 
   7   3   8        6.23        5.77      1.80 o 
  -8   4   8       20.68       24.78      2.87 o 
  -7   4   8      151.79      150.24      6.14 o 
  -6   4   8       25.55       31.75      2.56 o 
  -5   4   8        9.97        9.32      2.56 o 
  -4   4   8      127.87      118.91      3.20 o 
  -3   4   8       89.61       87.97      5.07 o 
  -2   4   8       13.45       12.09      1.89 o 
  -1   4   8      272.93      237.57      4.41 o 
   0   4   8      154.31      156.88      6.04 o 
   1   4   8      136.40      117.26      3.26 o 
   2   4   8      120.25      124.56      3.90 o 
   3   4   8      222.41      227.92      5.09 o 
   4   4   8      183.43      183.46      5.81 o 
   5   4   8        5.86        3.99      1.39 o 
   6   4   8       31.61       37.27      2.88 o 
   7   4   8       18.46       16.62      2.27 o 
  -8   5   8       15.88       13.21      2.36 o 
  -7   5   8       43.70       48.34      3.17 o 
  -6   5   8       99.86       99.75      3.89 o 
  -5   5   8       21.31       21.32      2.05 o 
  -4   5   8       63.90       62.37      1.60 o 
  -3   5   8        6.58        5.31      0.78 o 
  -2   5   8       52.04       45.69      1.96 o 
  -1   5   8       27.80       27.59      2.18 o 
   0   5   8       56.45       41.05      7.32 o 
   1   5   8       48.08       43.91      2.59 o 
   2   5   8       36.26       36.25      2.75 o 
   3   5   8       15.00       14.42      1.87 o 
   4   5   8       52.20       53.71      3.68 o 
   5   5   8       34.94       30.89      4.26 o 
   6   5   8       14.22       14.20      2.16 o 
  -3   6   8       90.69       71.99      2.36 o 
  -2   6   8      130.69      114.83      1.92 o 
  -1   6   8      105.78       88.33      1.81 o 
   0   6   8       52.30       43.77      1.92 o 
   1   6   8        2.25        3.19      1.38 o 
   2   6   8       27.04       30.99      5.17 o 
   3   6   8       70.08       69.83      2.83 o 
   4   6   8       66.62       71.70      3.87 o 
   5   6   8       50.76       56.03      2.78 o 
   0   7   8       40.19       47.11      4.71 o 
   1   7   8       22.89       19.46      3.89 o 
   2   7   8        1.99        0.72      2.25 o 
   3   7   8       13.57       12.60      3.99 o 
   4   7   8       37.90       41.89     10.65 o 
   1   8   8       76.53       96.88      7.37 o 
   2   8   8       72.92       89.51      7.68 o 
  -2  -8   9       15.71       13.42      3.69 o 
  -1  -8   9       14.91       13.84      3.42 o 
   0  -8   9       21.78       15.26      6.96 o 
  -5  -7   9       23.07       22.53      2.54 o 
  -4  -7   9       36.53       41.20      2.80 o 
  -3  -7   9        4.28        6.15      1.64 o 
  -2  -7   9       84.17       88.32      3.94 o 
  -1  -7   9       72.54       89.50      3.96 o 
   0  -7   9        6.83        6.84      1.85 o 
   1  -7   9       88.49       96.68      7.68 o 
   2  -7   9       41.44       26.22      9.32 o 
   3  -7   9        9.07        4.40      3.07 o 
  -6  -6   9        1.82        1.50      1.54 o 
  -5  -6   9       35.84       36.28      4.25 o 
  -4  -6   9        8.47        9.18      1.80 o 
  -3  -6   9        9.30       13.94      1.84 o 
  -2  -6   9      217.86      243.38      8.06 o 
  -1  -6   9       62.55       73.28      3.92 o 
   0  -6   9       69.41       79.22      4.24 o 
   1  -6   9      188.94      204.72     10.55 o 
   2  -6   9       24.01       24.48      4.51 o 
   3  -6   9       49.42       47.98      3.79 o 
   4  -6   9       14.14       16.00      1.77 o 
  -7  -5   9       12.53       12.19      2.82 o 
  -6  -5   9       80.13       75.24      3.58 o 
  -5  -5   9       48.15       50.29      2.63 o 
  -4  -5   9      295.43      304.55      7.53 o 
  -3  -5   9       25.15       29.85      2.00 o 
  -2  -5   9      115.36      124.24      3.93 o 
  -1  -5   9      130.56      133.87      4.25 o 
   0  -5   9       41.69       47.18      4.51 o 
   1  -5   9       16.20       18.54      3.69 o 
   2  -5   9        3.13        3.89      2.56 o 
   3  -5   9       18.73       19.55      2.05 o 
   4  -5   9      277.68      269.18     11.30 o 
   5  -5   9        2.29        3.92      2.10 o 
  -8  -4   9       11.68       14.10      1.92 o 
  -7  -4   9      171.44      170.57      7.29 o 
  -6  -4   9       11.41       10.22      2.97 o 
  -5  -4   9      188.03      200.25      5.31 o 
  -4  -4   9      101.54      105.92      3.67 o 
  -3  -4   9       92.88       90.20      3.30 o 
  -2  -4   9      172.06      154.60      4.93 o 
  -1  -4   9       41.61       42.81      0.96 o 
   0  -4   9      203.74      228.28      4.61 o 
   1  -4   9       38.11       30.21      4.51 o 
   2  -4   9      124.35      120.35      5.43 o 
   3  -4   9       72.07       68.49      5.43 o 
   4  -4   9       99.37       99.50      4.63 o 
   5  -4   9      111.51      118.30      8.65 o 
   6  -4   9      107.06      118.49      5.38 o 
  -8  -3   9       28.69       33.51      3.30 o 
  -7  -3   9       49.23       52.95      4.92 o 
  -6  -3   9      131.83      129.62      5.33 o 
  -5  -3   9       64.86       65.81      6.40 o 
  -4  -3   9      116.07      108.34      6.20 o 
  -3  -3   9      215.06      223.66      6.83 o 
  -2  -3   9       34.98       34.03      2.02 o 
  -1  -3   9       54.78       60.64      4.22 o 
   0  -3   9       39.00       37.90      2.13 o 
   1  -3   9      116.22      124.43      7.27 o 
   2  -3   9       64.78       62.06      6.25 o 
   3  -3   9       65.85       84.19      3.92 o 
   4  -3   9      172.19      179.74      5.87 o 
   5  -3   9      166.41      165.95      6.19 o 
   6  -3   9       80.32       87.42      5.48 o 
  -9  -2   9       28.77       26.08      3.47 o 
  -8  -2   9      100.89       98.61      5.17 o 
  -7  -2   9        0.93        1.07      1.10 o 
  -6  -2   9       48.47       47.40      5.12 o 
  -5  -2   9       28.80       33.39      8.65 o 
  -4  -2   9      161.59      161.71      4.26 o 
  -3  -2   9      253.93      242.08      7.39 o 
  -2  -2   9      214.41      201.63      4.73 o 
  -1  -2   9      613.31      617.86     11.84 o 
   0  -2   9      183.46      168.68      7.02 o 
   1  -2   9        1.46        1.41      0.83 o 
   2  -2   9       34.45       29.39      3.09 o 
   3  -2   9        2.21        3.24      1.95 o 
   4  -2   9      102.32      113.32      5.58 o 
   5  -2   9      134.55      144.37      5.88 o 
   6  -2   9      201.75      201.94     12.34 o 
   7  -2   9       31.74       33.45      4.36 o 
  -9  -1   9       53.66       56.63      6.66 o 
  -8  -1   9       57.25       54.96      1.93 o 
  -7  -1   9        9.20       11.11      1.01 o 
  -6  -1   9        0.39       -0.10      0.80 o 
  -5  -1   9       25.87       25.99      2.36 o 
  -4  -1   9       40.11       39.05      1.73 o 
  -3  -1   9       31.48       18.89      4.67 o 
  -2  -1   9      116.54      102.09      3.87 o 
  -1  -1   9       77.39       74.75      3.79 o 
   0  -1   9        6.43        6.03      1.18 o 
   1  -1   9       19.11       18.31      1.51 o 
   2  -1   9      268.43      264.32      5.71 o 
   3  -1   9      341.27      365.80      7.45 o 
   4  -1   9       88.31       87.06      4.15 o 
   5  -1   9      108.14      106.31      8.55 o 
   6  -1   9       14.17       12.96      2.65 o 
   7  -1   9       30.53       27.59      4.37 o 
  -9   0   9        3.60        2.36      2.77 o 
  -8   0   9        1.89        5.63      2.77 o 
  -7   0   9        1.20        0.40      0.67 o 
  -6   0   9      127.31      127.35      5.84 o 
  -5   0   9      349.27      358.00     17.05 o 
  -4   0   9      135.21      141.07      5.10 o 
  -3   0   9        0.11        0.03      0.99 o 
  -2   0   9      293.56      297.28      5.40 o 
  -1   0   9      414.30      418.58      8.35 o 
   0   0   9        2.48        7.04      1.44 o 
   1   0   9      198.28      207.46      7.08 o 
   2   0   9       32.89       46.54      2.04 o 
   3   0   9        3.26        3.24      1.30 o 
   4   0   9       65.61       79.71      4.57 o 
   5   0   9      167.78      179.44      5.84 o 
   6   0   9      379.75      394.60     15.67 o 
   7   0   9        8.35        8.95      2.15 o 
  -9   1   9       53.82       60.52      5.94 o 
  -8   1   9       57.37       63.29      9.01 o 
  -7   1   9        9.23       12.70      4.81 o 
  -6   1   9        0.39        0.82      1.43 o 
  -5   1   9       25.79       24.27      5.33 o 
  -4   1   9       40.20       36.25      2.76 o 
  -3   1   9       31.29       28.39      2.08 o 
  -2   1   9      115.78       93.66      3.99 o 
  -1   1   9       77.91       73.02      3.04 o 
   0   1   9        6.42        7.93      1.74 o 
   1   1   9       19.30       24.07      2.17 o 
   2   1   9      268.55      265.07      6.98 o 
   3   1   9      341.71      364.45      9.39 o 
   4   1   9       88.02       87.92      3.82 o 
   5   1   9      108.21      105.19      4.16 o 
   6   1   9       14.15       15.15      2.52 o 
   7   1   9       30.59       27.23      2.87 o 
  -9   2   9       28.65       16.18      6.96 o 
  -8   2   9      100.84       99.34     10.65 o 
  -7   2   9        0.95       -1.43      1.43 o 
  -6   2   9       48.76       52.95      3.79 o 
  -5   2   9       29.09       24.37      5.22 o 
  -4   2   9      161.45      152.79      4.05 o 
  -3   2   9      254.92      236.80      6.46 o 
  -2   2   9      214.60      184.11      6.84 o 
  -1   2   9      612.57      596.36     11.78 o 
   0   2   9      182.53      171.82      4.89 o 
   1   2   9        1.46        1.48      0.93 o 
   2   2   9       34.24       31.58      4.84 o 
   3   2   9        2.26        3.09      1.35 o 
   4   2   9      102.45      109.57      4.35 o 
   5   2   9      134.74      152.56      6.69 o 
   6   2   9      202.20      210.13      7.42 o 
   7   2   9       31.69       38.43      7.61 o 
  -8   3   9       28.73       26.52      6.35 o 
  -7   3   9       49.29       59.81      4.20 o 
  -6   3   9      131.84      130.57      5.63 o 
  -5   3   9       64.62       62.68      3.23 o 
  -4   3   9      115.52      102.34      4.68 o 
  -3   3   9      215.13      214.20      7.78 o 
  -2   3   9       34.79       29.54      1.56 o 
  -1   3   9       55.11       67.81      1.83 o 
   0   3   9       38.93       39.70      3.53 o 
   1   3   9      117.04      128.51      4.49 o 
   2   3   9       65.06       66.07      3.01 o 
   3   3   9       65.71       80.02      3.90 o 
   4   3   9      172.70      184.01      6.73 o 
   5   3   9      166.17      168.91      7.19 o 
   6   3   9       80.25       86.04      4.78 o 
  -8   4   9       11.55       10.96      4.51 o 
  -7   4   9      171.62      175.43     10.96 o 
  -6   4   9       11.43        8.81      1.95 o 
  -5   4   9      188.73      185.11      4.83 o 
  -4   4   9      101.07       95.15      3.16 o 
  -3   4   9       92.99       86.03      2.80 o 
  -2   4   9      172.06      143.04      3.85 o 
  -1   4   9       41.83       39.82      3.95 o 
   0   4   9      203.15      223.62      5.07 o 
   1   4   9       38.19       41.66      2.36 o 
   2   4   9      124.08      114.94      6.25 o 
   3   4   9       72.17       77.74      4.13 o 
   4   4   9       99.65      102.58      4.53 o 
   5   4   9      111.57      116.83      7.19 o 
   6   4   9      106.98      120.99      5.64 o 
  -7   5   9       12.56       11.88      2.05 o 
  -6   5   9       79.96       68.90      2.87 o 
  -5   5   9       48.02       46.36      2.71 o 
  -4   5   9      295.48      261.45     10.86 o 
  -3   5   9       25.21       21.19      1.36 o 
  -2   5   9      115.74      115.58      2.86 o 
  -1   5   9      130.27      130.77      8.18 o 
   0   5   9       41.26       36.11      2.62 o 
   1   5   9       15.82       19.17      1.66 o 
   2   5   9        3.16        3.53      1.89 o 
   3   5   9       18.84       14.34      2.12 o 
   4   5   9      277.97      281.04      6.97 o 
   5   5   9        2.32        3.37      1.54 o 
   0   6   9       69.26       58.53      9.04 o 
   1   6   9      188.80      191.38      7.07 o 
   2   6   9       23.95       28.20     10.19 o 
   3   6   9       49.49       45.74      6.66 o 
   4   6   9       14.10       14.82      2.05 o 
   0   7   9        6.92        7.68      2.97 o 
   1   7   9       88.23       97.50      7.58 o 
   2   7   9       41.41       37.18      5.12 o 
   3   7   9        9.04        3.79      5.53 o 
  -2  -7  10       13.42       11.80      3.19 o 
  -1  -7  10       16.41       16.12      3.54 o 
   0  -7  10       10.70        8.65      2.56 o 
  -5  -6  10        5.69        8.05      1.70 o 
  -4  -6  10       13.46       12.27      1.89 o 
  -3  -6  10       29.73       38.95      3.73 o 
  -2  -6  10       17.35       14.66      2.36 o 
  -1  -6  10       54.59       69.94      5.63 o 
   0  -6  10       14.30       12.19      3.79 o 
   1  -6  10       17.06       20.28      4.20 o 
   2  -6  10       18.23       20.28      7.89 o 
   3  -6  10       45.93       37.28     10.14 o 
  -6  -5  10       12.00       11.74      2.46 o 
  -5  -5  10       28.84       37.50      3.09 o 
  -4  -5  10       11.05       12.35      1.80 o 
  -3  -5  10       27.30       32.80      2.38 o 
  -2  -5  10      133.10      148.20      4.60 o 
  -1  -5  10       26.69       28.45      2.41 o 
   0  -5  10       56.04       60.01      5.63 o 
   1  -5  10       38.36       42.81      5.12 o 
   2  -5  10       19.82       17.41      4.30 o 
   3  -5  10       88.07       74.34      4.92 o 
   4  -5  10       51.85       51.13      3.01 o 
  -7  -4  10       37.55       39.10      2.65 o 
  -6  -4  10       25.58       24.60      2.92 o 
  -5  -4  10       29.67       31.25      6.37 o 
  -4  -4  10       99.84       96.54      4.64 o 
  -3  -4  10       13.42       11.10      2.32 o 
  -2  -4  10       72.83       70.27      4.20 o 
  -1  -4  10        6.86        5.05      2.50 o 
   0  -4  10        8.41        8.74      0.87 o 
   1  -4  10       59.96       65.39      2.43 o 
   2  -4  10       41.30       42.71      5.22 o 
   3  -4  10       45.62       41.82      9.37 o 
   4  -4  10      164.80      164.30      9.42 o 
   5  -4  10       86.97       88.16      6.01 o 
  -7  -3  10       30.53       37.13      2.41 o 
  -6  -3  10        0.73        2.25      1.28 o 
  -5  -3  10       27.04       32.95      1.93 o 
  -4  -3  10       73.29       77.65      2.69 o 
  -3  -3  10       90.75       84.51      2.88 o 
  -2  -3  10       52.61       44.64      6.71 o 
  -1  -3  10        3.40        1.62      0.82 o 
   0  -3  10       40.05       40.52      2.36 o 
   1  -3  10      224.89      223.90      6.20 o 
   2  -3  10      122.23      129.80      3.34 o 
   3  -3  10      206.90      211.65      7.42 o 
   4  -3  10       28.10       22.96      2.67 o 
   5  -3  10       21.89       20.77      2.73 o 
  -8  -2  10       22.47       22.63      4.61 o 
  -7  -2  10      114.87      122.46      4.92 o 
  -6  -2  10      128.01      124.29      7.53 o 
  -5  -2  10       33.87       33.37      1.78 o 
  -4  -2  10       35.54       37.90      2.19 o 
  -3  -2  10      110.21      106.87      3.11 o 
  -2  -2  10      108.88      110.99      6.96 o 
  -1  -2  10       24.23       17.94      2.56 o 
   0  -2  10      423.31      391.99      8.50 o 
   1  -2  10      143.33      154.79      3.96 o 
   2  -2  10        1.65        1.78      0.96 o 
   3  -2  10      130.26      145.72      5.28 o 
   4  -2  10       40.15       39.26      3.22 o 
   5  -2  10      133.55      130.68      5.68 o 
   6  -2  10       11.19       10.00      2.46 o 
  -8  -1  10      110.32      116.03      8.50 o 
  -7  -1  10       51.33       55.20      5.74 o 
  -6  -1  10      335.22      323.57     21.86 o 
  -5  -1  10       88.46       83.37      4.44 o 
  -4  -1  10       55.90       54.88      3.28 o 
  -3  -1  10       52.87       63.17      3.26 o 
  -2  -1  10       15.86       15.47      3.62 o 
  -1  -1  10      140.37      138.73      4.35 o 
   0  -1  10      152.56      160.25      6.55 o 
   1  -1  10       72.55       73.31      3.89 o 
   2  -1  10      241.03      237.44      8.73 o 
   3  -1  10       16.05       21.99      1.81 o 
   4  -1  10      112.61      113.89      5.07 o 
   5  -1  10        8.03        8.27      2.43 o 
   6  -1  10       12.68        8.78      1.97 o 
  -8   0  10        6.88        8.81      3.28 o 
  -7   0  10       55.35       20.99      6.86 o 
  -6   0  10       51.09       64.21      5.74 o 
  -5   0  10      540.81      620.74     15.12 o 
  -4   0  10      419.04      432.17     13.16 o 
  -3   0  10       55.51       64.64      4.05 o 
  -2   0  10        3.62        1.80      1.89 o 
  -1   0  10      406.51      432.49      9.57 o 
   0   0  10      179.21      197.47      5.04 o 
   1   0  10        0.37       -1.04      1.27 o 
   2   0  10       65.76       69.12      2.53 o 
   3   0  10      155.42      167.51      4.90 o 
   4   0  10       76.12       80.41      6.03 o 
   5   0  10      122.48      128.99      5.36 o 
   6   0  10       10.35       10.83      2.10 o 
  -8   1  10      110.76      114.19      7.58 o 
  -7   1  10       51.50       49.57      5.02 o 
  -6   1  10      335.27      336.93     12.90 o 
  -5   1  10       88.48       95.34      6.02 o 
  -4   1  10       55.76       58.53      3.64 o 
  -3   1  10       52.57       57.04      2.75 o 
  -2   1  10       16.02       18.77      2.15 o 
  -1   1  10      139.83      141.35      4.25 o 
   0   1  10      152.57      163.50      4.20 o 
   1   1  10       72.31       66.72      3.21 o 
   2   1  10      241.45      233.38      5.36 o 
   3   1  10       16.14       22.56      1.88 o 
   4   1  10      112.41      111.64      6.69 o 
   5   1  10        8.11        8.70      2.05 o 
   6   1  10       12.66        8.21      2.22 o 
  -8   2  10       22.50       19.36      3.79 o 
  -7   2  10      115.23      124.63      6.86 o 
  -6   2  10      128.25      123.77      5.03 o 
  -5   2  10       33.84       36.57      2.61 o 
  -4   2  10       35.39       40.16      2.55 o 
  -3   2  10      110.67      110.20      4.28 o 
  -2   2  10      109.03      110.07      3.44 o 
  -1   2  10       24.20       15.89      2.48 o 
   0   2  10      423.49      392.61     10.23 o 
   1   2  10      143.76      151.61      5.21 o 
   2   2  10        1.65        1.30      1.38 o 
   3   2  10      129.93      136.53      5.60 o 
   4   2  10       40.15       41.44      3.00 o 
   5   2  10      133.70      130.82      5.54 o 
   6   2  10       11.25        9.64      2.85 o 
  -7   3  10       30.51       35.02      3.79 o 
  -6   3  10        0.72        0.75      1.28 o 
  -5   3  10       26.97       27.01      2.39 o 
  -4   3  10       73.39       74.28      3.13 o 
  -3   3  10       90.58       77.20      3.20 o 
  -2   3  10       52.50       42.28      2.03 o 
  -1   3  10        3.34        4.55      0.87 o 
   0   3  10       39.86       37.43      2.67 o 
   1   3  10      224.43      219.49      7.07 o 
   2   3  10      122.27      123.74      4.34 o 
   3   3  10      207.26      223.97      5.65 o 
   4   3  10       28.02       27.00      2.57 o 
   5   3  10       21.80       24.90      4.40 o 
  -7   4  10       37.51       36.56      2.29 o 
  -6   4  10       25.64       24.68      2.03 o 
  -5   4  10       29.56       31.69      2.25 o 
  -4   4  10      100.01       82.01      3.13 o 
  -3   4  10       13.41       11.49      1.40 o 
  -2   4  10       73.13       63.45      3.17 o 
  -1   4  10        6.85        6.67      0.97 o 
   0   4  10        8.42        6.64      1.72 o 
   1   4  10       59.93       62.35      2.78 o 
   2   4  10       41.36       38.03      2.53 o 
   3   4  10       45.61       46.00      3.84 o 
   4   4  10      164.69      168.30      7.14 o 
   5   4  10       87.09       88.44      4.79 o 
  -6   5  10       11.95        6.25      1.29 o 
  -5   5  10       28.80       26.95      1.91 o 
  -4   5  10       11.04        7.09      1.69 o 
  -3   5  10       27.30       21.15      1.64 o 
  -2   5  10      132.91      118.69      4.20 o 
  -1   5  10       26.62       24.89      2.20 o 
   0   5  10       56.17       49.22      5.54 o 
   1   5  10       38.48       37.77      3.00 o 
   2   5  10       19.97       21.18      6.20 o 
   3   5  10       88.10       82.99      4.61 o 
   4   5  10       51.89       50.94      2.92 o 
   0   6  10       14.28       16.28      5.74 o 
   1   6  10       17.08       15.16      6.35 o 
   2   6  10       18.23       17.41      6.76 o 
   0   7  10       10.64       10.24      3.28 o 
  -1  -6  11       18.01        2.25      2.56 o 
  -4  -5  11       18.06       14.99      3.58 o 
  -3  -5  11       38.38       42.30      2.78 o 
  -2  -5  11        9.48       10.33      1.84 o 
  -1  -5  11       14.49       17.85      2.90 o 
   0  -5  11      132.20      149.32     15.16 o 
   1  -5  11       67.51       76.60     12.90 o 
   2  -5  11       32.00       33.90      9.73 o 
  -5  -4  11       79.84       79.27      3.43 o 
  -4  -4  11       56.91       50.72      4.54 o 
  -3  -4  11       10.53        9.06      1.60 o 
  -2  -4  11      158.61      154.09      6.59 o 
  -1  -4  11      118.37      126.10      5.72 o 
   0  -4  11       11.50        8.19      3.07 o 
   1  -4  11       65.67       69.54     11.06 o 
   2  -4  11       18.29       20.52      2.66 o 
   3  -4  11       42.98       57.45      6.35 o 
  -6  -3  11       84.95       97.91      5.17 o 
  -5  -3  11       20.93       18.42      2.15 o 
  -4  -3  11       25.09       25.91      5.53 o 
  -3  -3  11      189.20      181.28      7.02 o 
  -2  -3  11       43.23       45.24      4.86 o 
  -1  -3  11       39.96       34.80     10.75 o 
   0  -3  11       49.55       48.65      5.53 o 
   1  -3  11      128.27      141.92      5.77 o 
   2  -3  11       28.83       23.35      2.08 o 
   3  -3  11       32.06       34.53      4.78 o 
   4  -3  11      123.95      124.07      4.36 o 
  -7  -2  11       15.46       13.83      4.20 o 
  -6  -2  11       93.18      103.92      6.36 o 
  -5  -2  11       31.49       31.65      2.53 o 
  -4  -2  11       63.33       65.57      4.01 o 
  -3  -2  11        0.48        1.15      1.48 o 
  -2  -2  11       15.78       16.60      2.87 o 
  -1  -2  11       97.21      114.19      7.07 o 
   0  -2  11      107.82       85.69      9.83 o 
   1  -2  11      182.18      157.87      7.53 o 
   2  -2  11       31.65       39.10      2.28 o 
   3  -2  11       38.17       40.34      2.23 o 
   4  -2  11       16.63       13.10      2.80 o 
  -7  -1  11       88.65      100.06      7.89 o 
  -6  -1  11        7.98        9.11      2.16 o 
  -5  -1  11       17.82       19.56      3.38 o 
  -4  -1  11       19.11       22.64      2.45 o 
  -3  -1  11        6.73        3.45      1.64 o 
  -2  -1  11       11.26       13.40      4.30 o 
  -1  -1  11       36.78       37.88      2.15 o 
   0  -1  11       23.80       20.60      1.40 o 
   1  -1  11       31.13       36.65      2.78 o 
   2  -1  11      101.42       98.14      4.15 o 
   3  -1  11       50.94       58.06      3.88 o 
   4  -1  11       72.18       77.12      6.83 o 
   5  -1  11       88.38       91.94      6.26 o 
  -7   0  11       16.85       18.02      3.99 o 
  -6   0  11        7.48        7.06      1.94 o 
  -5   0  11        9.39       11.65      2.77 o 
  -4   0  11        0.50        0.66      1.36 o 
  -3   0  11       31.83       36.34      4.92 o 
  -2   0  11       80.64       94.67      4.79 o 
  -1   0  11       45.86       52.08      1.86 o 
   0   0  11        8.96        6.77      2.77 o 
   1   0  11       16.01       20.99      1.70 o 
   2   0  11      165.23      193.92      6.18 o 
   3   0  11        1.41        0.46      0.95 o 
   4   0  11       20.71       15.65      1.94 o 
   5   0  11       27.25       31.70      4.82 o 
  -7   1  11       88.38       93.33      4.45 o 
  -6   1  11        7.89        3.31      3.07 o 
  -5   1  11       17.88       17.61      2.65 o 
  -4   1  11       19.24       22.13      5.48 o 
  -3   1  11        6.66        6.67      2.43 o 
  -2   1  11       11.26       13.42      1.81 o 
  -1   1  11       36.83       41.83      6.61 o 
   0   1  11       23.62       10.71      8.19 o 
   1   1  11       31.28       29.82      4.40 o 
   2   1  11      101.46      100.27      3.89 o 
   3   1  11       50.91       56.80      3.07 o 
   4   1  11       71.89       76.75      4.00 o 
   5   1  11       88.13       90.85      6.47 o 
  -7   2  11       15.51       14.42      2.41 o 
  -6   2  11       93.07       89.94      3.91 o 
  -5   2  11       31.61       31.73      2.29 o 
  -4   2  11       63.21       59.57      3.35 o 
  -3   2  11        0.48        1.70      1.69 o 
  -2   2  11       15.77       13.10      3.04 o 
  -1   2  11       97.26      105.21      2.76 o 
   0   2  11      107.72       96.71      3.95 o 
   1   2  11      182.63      174.89      5.93 o 
   2   2  11       31.57       36.12      5.79 o 
   3   2  11       37.96       38.18      2.45 o 
   4   2  11       16.49       12.70      2.19 o 
  -6   3  11       85.10       90.24      4.45 o 
  -5   3  11       20.87       13.37      3.48 o 
  -4   3  11       25.05       26.39      1.91 o 
  -3   3  11      189.26      165.00      5.72 o 
  -2   3  11       43.11       41.70      2.77 o 
  -1   3  11       39.66       41.18      2.40 o 
   0   3  11       49.81       49.78      3.07 o 
   1   3  11      128.42      143.74      7.35 o 
   2   3  11       28.87       22.10      9.88 o 
   3   3  11       32.08       35.82      2.75 o 
   4   3  11      123.77      135.44      4.80 o 
  -5   4  11       80.02       63.08      4.61 o 
  -4   4  11       57.05       42.34      5.68 o 
  -3   4  11       10.44        5.45      1.36 o 
  -2   4  11      158.36      127.53      3.94 o 
  -1   4  11      118.45      103.95      5.14 o 
   0   4  11       11.56        5.76      3.42 o 
   1   4  11       65.68       61.04      4.76 o 
   2   4  11       18.40       22.61      3.79 o 
   3   4  11       43.05       44.23      4.20 o 
  -2   5  11        9.52        5.51      1.79 o 
  -1   5  11       14.37       13.54      1.33 o 
   0   5  11      132.21      111.17     12.20 o 
   1   5  11       67.56       80.79      8.50 o 
   2   5  11       32.04       30.73      4.20 o 
  -3  -4  12       60.54       73.32      4.82 o 
  -2  -4  12       75.45       75.08      4.92 o 
  -1  -4  12       31.17       32.81      5.68 o 
   0  -4  12       24.23       19.77      4.92 o 
  -4  -3  12       10.17       10.59      2.42 o 
  -3  -3  12       31.10       36.00      3.58 o 
  -2  -3  12       32.95       35.90      3.58 o 
  -1  -3  12       48.80       47.32      3.80 o 
   0  -3  12       74.84       76.50      6.96 o 
   1  -3  12       12.42       13.93      3.99 o 
   2  -3  12        5.65        3.38      3.17 o 
  -5  -2  12       12.50       12.67      3.26 o 
  -4  -2  12       69.63       71.09      4.65 o 
  -3  -2  12       95.22      102.26      5.14 o 
  -2  -2  12       11.46       10.90      2.35 o 
  -1  -2  12       44.85       50.07      3.66 o 
   0  -2  12       71.67       62.68      6.25 o 
   1  -2  12       57.67       63.19      6.35 o 
   2  -2  12       90.20       90.19      3.65 o 
  -5  -1  12        0.63        0.73      2.25 o 
  -4  -1  12       39.21       39.18      3.38 o 
  -3  -1  12       28.86       33.29      2.97 o 
  -2  -1  12      146.02      151.71      6.15 o 
  -1  -1  12       70.67       75.55      5.33 o 
   0  -1  12       55.23       56.85      2.25 o 
   1  -1  12       16.81       14.81      5.38 o 
   2  -1  12      180.82      192.80      6.52 o 
   3  -1  12       77.26       75.81      4.25 o 
  -5   0  12       18.44       24.40      2.70 o 
  -4   0  12       50.83       51.12      5.33 o 
  -3   0  12        6.31       13.51      2.17 o 
  -2   0  12       94.32       95.43      4.56 o 
  -1   0  12      333.51      356.45     16.95 o 
   0   0  12       23.43       27.21      5.89 o 
   1   0  12      173.35      180.83      5.38 o 
   2   0  12       60.60       69.43      3.44 o 
   3   0  12       13.18       16.17      3.17 o 
  -5   1  12        0.57        0.82      1.70 o 
  -4   1  12       39.21       37.97      3.66 o 
  -3   1  12       28.88       18.10      4.41 o 
  -2   1  12      145.81      156.68      6.59 o 
  -1   1  12       70.72       69.72      3.43 o 
   0   1  12       55.32       59.17      4.05 o 
   1   1  12       16.81       19.15      1.87 o 
   2   1  12      180.81      213.74      9.83 o 
   3   1  12       77.54       75.47      6.73 o 
  -5   2  12       12.51       12.24      3.02 o 
  -4   2  12       69.57       62.89      3.98 o 
  -3   2  12       94.99       99.34      4.04 o 
  -2   2  12       11.51        8.89      2.07 o 
  -1   2  12       44.77       41.48      3.43 o 
   0   2  12       71.59       62.46      2.93 o 
   1   2  12       57.93       63.97      6.25 o 
   2   2  12       90.12       90.01      6.04 o 
  -4   3  12       10.17        4.61      2.05 o 
  -3   3  12       30.94       30.28      2.31 o 
  -2   3  12       32.87       33.35      2.28 o 
  -1   3  12       48.90       37.79      2.21 o 
   0   3  12       75.02       73.57      6.04 o 
   1   3  12       12.38       11.97      1.88 o 
   2   3  12        5.64        3.06      1.48 o 
  -3   4  12       60.48       53.94      6.61 o 
  -2   4  12       75.50       54.46      5.12 o 
  -1   4  12       31.26       23.74      6.51 o 
   0   4  12       24.28       23.64      2.19 o 
  -2  -1  13        6.23        3.69      2.97 o 
  -1  -1  13        9.11       10.92      2.94 o 
   0  -1  13       47.25       62.88     10.96 o 
  -3   0  13       19.90       22.33      3.89 o 
  -2   0  13       56.41       60.60      4.40 o 
  -1   0  13        5.88       11.13      2.36 o 
   0   0  13       84.11       98.72      7.48 o 
  -2   1  13        6.22        5.20      2.13 o 
  -1   1  13        9.11        7.94      3.55 o 
   0   1  13       47.23       63.19      9.52 o 
                                                 
